# Supplementary material for: A comprehensive assessment of exome capture methods for RNA sequencing of formalin-fixed and paraffin-embedded samples
Source: BMC Genomics. 2023 Dec 15;24:777. doi: 10.1186/s12864-023-09886-1 (PMC10722801; doi:10.1186/s12864-023-09886-1)
Supplement: Supplementary file 1 — Additional file 1. [file 12864_2023_9886_MOESM1_ESM.xlsx]

## Sheet: Tab. S1
No.	Study Design					Library Prepration		Probe Hybridization				Data Process and Quality Control
	Sample	Input/ng	Protocols	Strand_specific	Library No.	Fragment peak/nt	Library yield/ng	Input for Hyb/ng	Multiplexing	Fragment peak/nt	Library yield/ng	Raw Reads (M)	Clean Reads (M)	Clean Bases (Gb)	Clean Reads Ratio (%)	rRNA (%)	Adapter (%)	Clean Reads Q20 (%)	Clean Reads Q30 (%)	Duplication Rate (%)
1	FFPE	100	rRNA depletion (RD)	Y	FFPE_RD_1	370.831	432	/	/	/	/	33.305	32.01	9.6	96.11	1.26	2.923	97.59	93.04	3.09
2	UHRR	100			UHRR_RD_1	344.287	591	/	/	/	/	33.305	31.87	9.56	95.69	0.31	3.354	97.79	93.66	2.34
3	FFPE	100			FFPE_RD_2	352.07	624	/	/	/	/	33.305	31.55	9.46	94.73	1.4	4.347	97.75	93.55	3.48
4	UHRR	100			UHRR_RD_2	342.953	450	/	/	/	/	34.18	32.27	9.68	94.41	0.31	4.628	97.84	93.82	2.95
5	FFPE	100	illumina (IL)	Y	FFPE_IL_1	369.795	174	100	1_plex	438.598	2446.35	35.055	32.06	9.62	91.45	3.11	6.711	97.75	94.03	36.42
6	UHRR	100			UHRR_IL_1	327.67	155.5	100	1_plex	409.192	2040.17	35.055	31.53	9.46	89.94	3.18	8.718	97.54	93.58	38.18
7	FFPE	100			FFPE_IL_2	356.41	174.5	100	1_plex	453.512	2150.17	38.565	32.15	9.65	83.37	3.82	7.398	97.83	94.23	35.37
8	UHRR	100			UHRR_IL_2	308.317	120	100	1_plex	396	2213.11	36.81	32.025	9.61	87	8.4	12.145	97.53	93.53	38.58
9	FFPE	100	Agilent (AG)	Y	FFPE_AG_1	355.436	612	500	1_plex	360.506	888	36.81	31.95	9.59	86.8	15.23	5.115	97.89	94.08	14.92
10	UHRR	100			UHRR_AG_1	375.594	858	500	1_plex	365.993	1134	40.315	32.25	9.68	80	15.72	5.744	98.1	94.69	10.23
11	FFPE	100			FFPE_AG_2	365.61	582	250	2_plex	365.948	1110	36.81	31.83	9.55	86.48	14.12	6.258	98.05	94.41	9.54
12	UHRR	100			UHRR_AG_2	370.81	798	250				38.565	31.655	9.5	82.08	22.5	10.428	98.11	94.63	5.47
13	FFPE	100	NadPrep (NS)	N	FFPE_NS_1	349.508	825	500	1_plex	256.232	1504.83	35.055	32.91	9.87	93.88	7.31	12.294	97.96	94.14	9.21
14	UHRR	100			UHRR_NS_1	322.401	820	500	1_plex	236.612	1056.38	35.055	32.71	9.81	93.31	8.04	19.153	97.73	93.55	7.76
15	FFPE	100			FFPE_NS_2	320.099	730	500	2_plex	243.163	1509.85	24.585	22.8	6.84	92.74	8.05	12.641	97.72	93.5	7
16	UHRR	100			UHRR_NS_2	303.038	1050	500				26.62	23.585	7.08	88.61	8.72	17.055	97.65	93.31	5.26
17	FFPE	100	NadPrep (NP)	Y	FFPE_NP_1	330	488	480	1_plex	311	1236	36.74	30.975	9.29	84.31	2.78	7.884	98.46	95.41	8.94
18	UHRR	100			UHRR_NP_1	338	553.9	550	1_plex	334	843	36.74	30.67	9.2	83.48	2.86	9.417	98.56	95.6	3.96
19	FFPE	100			FFPE_NP_2	343	350	350	2_plex	301	1170	35.925	30.455	9.14	84.78	1.54	15.997	98.53	95.56	13.65
20	UHRR	100			UHRR_NP_2	339	407.7	350				35.87	28.56	8.57	79.63	2.58	12.363	98.47	95.4	8.62
Table S1. The statistics at each step of the library preparation workflow.

## Sheet: Tab. S2
No.	Library	Total tags	Total assigned tags	Total assigned ratio (%)	Exon tags (%)	Intron tags (%)	TSS_up_10kb tags (%)	TES_down_10kb tags (%)
1	FFPE_RD_1	79008759	71587009	90.61	45.41	42.22	1.52	1.46
2	UHRR_RD_1	84254599	77010807	91.4	56.04	32.48	1.54	1.34
3	FFPE_RD_2	78429041	71141042	90.71	46.96	40.48	1.83	1.43
4	UHRR_RD_2	85656531	78292223	91.4	56.12	32.31	1.63	1.34
5	FFPE_IL_1	111016029	105625530	95.14	92.17	2.65	0.16	0.16
6	UHRR_IL_1	106475529	102030106	95.82	93.08	2.25	0.16	0.34
7	FFPE_IL_2	107736067	102504054	95.14	92.22	2.61	0.16	0.16
8	UHRR_IL_2	100431701	95442512	95.03	91.76	2.71	0.2	0.36
9	FFPE_AG_1	107712772	104803550	97.3	92.84	4.1	0.16	0.19
10	UHRR_AG_1	108375626	105985949	97.8	93.52	3.86	0.14	0.27
11	FFPE_AG_2	74952287	72856055	97.2	92.26	4.57	0.17	0.2
12	UHRR_AG_2	76371984	74333536	97.33	92.76	4.11	0.17	0.29
13	FFPE_NS_1	106993737	103779144	97	94.54	2.25	0.1	0.1
14	UHRR_NS_1	104819148	102233046	97.53	95.13	2.2	0.1	0.1
15	FFPE_NS_2	106478597	103341114	97.05	94.51	2.33	0.11	0.1
16	UHRR_NS_2	103504601	101150848	97.73	95.3	2.23	0.1	0.1
17	FFPE_NP_1	113423888	110316877	97.26	94.87	2.19	0.09	0.1
18	UHRR_NP_1	110782432	108533003	97.97	95.54	2.16	0.1	0.17
19	FFPE_NP_2	113720792	110539913	97.2	94.8	2.21	0.09	0.1
20	UHRR_NP_2	112220163	110072728	98.09	95.66	2.15	0.1	0.18
Table S2. The proportion of sequencing reads across the reference.

## Sheet: Tab. S3
Fusion details				Star-Fusion														FusionCatcher
CosmicName	FusionName	LeftBreakpoint	RightBreakpoint	RD_1	RD_2	IL_1	IL_2	AG_1	AG_2	NS_1	NS_2	NP_1	NP_2	NP_PE150Trim_1	NP_PE150Trim_2	NP_PE100_1	NP_PE100_2	RD_1	RD_2	IL_1	IL_2	AG_1	AG_2	NS_1	NS_2	NP_1	NP_2
COSF1196	SLC34A2-ROS1	chr4:25664330:+	chr6:117329446:-	0.9538	0.8482	1.8375	1.7037	3.008	3.3769	3.9966	3.625	3.5559	3.1066	3.7135	3.1005	5.4702	3.5077	3.90503	3.80349	6.42454	6.53423	10.8782	10.7018	12.3631	12.4725	10.6051	8.39813
COSF1200	CD74-ROS1	chr5:150404680:-	chr6:117324415:-	0	0.6023	0.8393	0.3611	2.0358	2.1928	1.8152	2.199	1.5596	1.0886	1.5915	1.1026	1.5004	1.1722	0.374883	2.2187	2.61501	1.70744	7.23184	8.07018	4.66354	6.25196	4.89707	4.4479
COSF1271	CCDC6-RET	chr10:59906122:-	chr10:43116584:+	0.1249	0	0.1937	0	0.3342	0.3947	0.5946	0.7225	0.4991	0.311	0.5617	0.315	0.3126	0.2534	0.624805	0	0.871671	0.131341	1.21544	1.40351	1.31455	1.63368	1.466	0.870918
COSF1329	TPM3-NTRK1	chr1:154170400:-	chr1:156874571:+	0.2187	0.2853	0.8035	0.5529	0.942	1.3078	0.9264	0.8168	1.1167	0.7428	1.05	0.832	0.8127	0.7072	0.843486	0.792393	2.06618	1.47759	3.31206	3.99123	2.8482	2.4191	2.74485	1.55521
COSF408	EML4-ALK	chr2:42295516:+	chr2:29223528:-	0	0.1268	0	0.1313	0.3039	0.4385	0.4382	0.3141	0.6239	0.2799	0.6241	0.252	0.1251	0.2218	0.187441	0.538827	0.54883	0.656707	1.21544	1.71053	1.75274	1.09959	2.18341	0.933126
COSF571	ETV6-NTRK3	chr12:11869969:+	chr15:87940753:-	0.5311	0.4755	0.3874	0.8865	1.58	1.8858	1.5649	1.4137	1.4973	1.0264	1.6227	1.1341	1.6567	1.3623	1.90565	1.36292	1.06538	2.1343	3.58554	4.73684	3.97496	3.64436	4.398	2.02177
Table S3. The FFPM and target enrichment rate of different protocols.

## Sheet: Tab. S4
No.	Library	Clean Reads (M)	Adapter Rate (%)	Genome Mapping Rate (%)	Gene Mapping Rate (%)	Sense Rate (%)	Genes detected number	Transcripts detected number
1	FFPE_PE150_1	32.06	7.884	95.93	75.48	97.99	16885	57648
2	FFPE_PE150Trim_1	32.05	0.6	97.13	81.72	98.07	16972	57468
3	FFPE_PE100_1	31.99	1.09	96.93	81.06	97.75	16964	57541
4	FFPE_PE150_2	32.15	15.99	95.66	73.33	98.08	16699	54446
5	FFPE_PE150Trim_2	31.74	1.53	97.63	81.65	97.86	16801	54771
6	FFPE_PE100_2	31.56	2.41	97.29	80.64	97.57	16814	54685
7	UHRR_PE150_1	31.53	9.41	96.34	76.48	98.22	17303	60355
8	UHRR_PE150Trim_1	32.02	0.69	97.85	82.99	98.09	17399	60553
9	UHRR_PE100_1	31.92	1.3	97.6	82.21	97.78	17421	60211
10	UHRR_PE150_2	32.02	12.36	96.05	76	98.35	17136	57652
11	UHRR_PE150Trim_2	31.81	1.08	97.44	82.52	98.18	17209	57595
12	UHRR_PE100_2	31.76	1.8	97.18	81.64	97.86	17211	57325
Table S4. Statistics of sequencing alignment with different read length.

## Sheet: Tab. S5
Transcript	Gene	Length	FPKM	Symbol		Table S5. Statistics of specifically detected transcripts in FFPE_PE150_1 compared to FFPE_PE100_1.
XM_024446000	10000	1361	1.24	AKT3
XM_011544706	10004	3003	0.05	NAALADL1
NM_001348033	10006	3506	0.04	ABI1
XM_005252332	10006	3313	0.17	ABI1
XM_017003095	10010	2522	0.08	TANK
XM_017025521	100101467	3944	0.06	ZSCAN30
NM_001310140	100129307	1430	0.03	LOC100129307
NM_001309427	100129969	967	0.06	FAM205C
NM_001321231	10013	2241	0.15	HDAC6
XM_011527603	100130519	1547	0.18	TMEM221
XM_017017053	100131378	1635	0.15	C11orf91
XM_011533249	100131827	3035	0.01	ZNF717
NM_001164457.3-3	100131980	3645	0.02	ZNF705G
NM_001350920.2-2	100132565	4967	0.01	GOLGA8F
NM_001350920.2-3	100132565	4967	0.01	GOLGA8F
NM_001350920.2-4	100132565	4967	0.01	GOLGA8F
XM_011533253	10015	5717	0.03	PDCD6IP
XM_017005488	10015	5702	0.74	PDCD6IP
NM_001204111	10018	4814	0.01	BCL2L11
NM_138627	10018	4724	0.01	BCL2L11
XM_011510464	10018	775	0.21	BCL2L11
XM_017003102	10018	1325	0.15	BCL2L11
NM_001291424	10019	4483	0.13	SH2B3
NM_001190388	10020	5014	0.09	GNE
NM_001367767	100271927	6095	0.04	RASA4B
XM_011517663	100287171	7554	0.02	WASHC1
NM_001242680	100287226	3844	0.01	ZNF729
NM_001256855	100287238	1593	0.12	USP17L13
NM_001162435	100287718	1330	0.04	ANKRD66
XM_016999990	100287898	5646	0.01	TTC34
XM_011522337	100288332	892	0.69	NPIPA5
NM_001351200.1-2	100288332	1158	0.16	NPIPA5
NM_001293798	100288687	1574	0.21	DUX4
NM_001293798.3-2	100288687	1574	0.21	DUX4
XM_017005489	100288801	2979	0.03	FRG2C
XM_011515697	100289187	1132	0.17	TMEM225B
NM_001164468	100302736	3512	0.16	TIRAP3
NM_001168682	100316904	1090	0.55	SAP25
XM_011530838	100329135	2754	0.02	TRPC5OS
XM_011527606	10036	3412	0.74	CHAF1A
NM_170600	10044	3051	0.04	SH2D3C
NM_001386585	10045	2278	0.61	SH2D3A
NM_001386586	10045	1942	0.09	SH2D3A
NM_005491	10046	4816	2.27	MAMLD1
XM_011531095	10046	4686	0.62	MAMLD1
NM_001190476	100463285	1690	0.03	HN4
XM_017010149	10048	2501	1.02	RANBP9
XM_006715823	10049	2273	0.16	DNAJB6
XM_011515704	10049	1145	0.19	DNAJB6
XM_011542522	100505741	1094	0.05	SPATA1
NM_001103154	100506084	1763	0.03	ARL17B
XM_041680749	100506376	3626	0.01	TTLL10-AS1
XM_011534364	100506564	1507	0.23	THEGL
NM_001363830	100506736	13219	0.01	SLFN12L
XM_017018661	100507055	1940	0.02	LRCOL1
NM_001289153.2-3	100507436	1315	0.33	MICA
XM_011536324	100507650	1082	0.1	RNF212B
NM_001318484.1-6	100507679	5970	0.02	MUC22
NM_001322469.1-7	100507679	5970	0.02	MUC22
NM_001198760	100526664	8751	0.54	LY75-CD302
NM_001198879	100526740	5504	0.11	ATP5MF-PTCD1
NM_001198954	100526767	3373	0.04	RNF103-CHMP3
NM_001199355	100526842	1941	1.83	RPL17-C18orf32
NM_001199805	100528032	1947	0.24	KLRC4-KLRK1
NM_001202425	100529215	2842	0.38	ZNF559-ZNF177
NM_001202549	100529257	1856	0.19	SYNJ2BP-COX16
XM_024451303	10053	1988	0.23	mu2
NM_001204088	100532736	2204	0.08	NBL1
NM_001204089	100532736	2019	0.27	MICOS10-NBL1
XM_017005492	10057	7094	0.06	ABCC5
NM_001130101	10062	1672	0.48	NR1H3
XM_011519806	10062	1400	0.5	NR1H3
XM_024448293	10062	1788	0.29	NR1H3
XM_024448297	10062	1616	0.2	NR1H3
XM_024448299	10062	1482	0.72	NR1H3
NM_001242939	100631383	3039	0.19	FAM47E-STBD1
XM_011522790	100652777	1033	0.06	LOC100652777
NM_001243541	100653515	2152	0.69	CEP295NL
NM_001317222	1008	3301	0.09	CDH10
NM_152451	100820829	2314	0.25	Gup
NM_001297764	10083	2175	0.78	PDZD7C
XM_017017074	10083	6246	0.01	USH1C
NM_001167992	10084	575	0.56	PQBP1
NM_144495	10084	743	1.33	PQBP1
XM_011543090	10087	5988	0.06	CERT1
NM_001142654	100885848	1429	0.03	PTGES3L
NM_033347	10089	1121	0.25	TWIK3
NM_198902	10099	6273	0.03	TSPAN3
XM_011546390	100996709	938	0.16	LOC100996709
XM_011546391	100996709	549	0.3	LOC100996709
XM_017030176	100996709	1833	0.09	LOC100996709
XM_011539117	101	3398	0.33	ADAM8
NM_001317228	1010	3709	0.01	CDH12
XM_003959933	101059906	2157	0.01	LOC101059906
XM_006725147	101059906	2157	0.01	LOC101059906
NM_001282507	101059938	1159	0.25	NPIPA7
XM_024450139	101059938	750	0.17	NPIPA7
NM_001302551.2-4	101060301	1718	0.04	HNRNPCL4
XM_005276914	101060321	3890	0.03	TBC1D3G
NM_006778	10107	3825	0.02	RFB30
NM_006778.4-8	10107	3828	0.04	TRIM10
NM_005734	10114	7614	3.26	HIPK3
XM_011521151	10125	4614	0.16	RASGRP1
NM_001190977	10138	3970	0.05	YAF2
NM_001243877	10140	2224	14.37	APRO6
NM_001265580	10144	4811	0.15	FAM13A
XM_011531517	10144	5788	0.36	FAM13A
NM_001079859	10149	4642	0.26	GPR64
NM_001184834	10149	4531	0.09	ADGRG2
NM_001184837	10149	4594	0.52	ADGRG2
XM_011545435	10149	5406	0.05	ADGRG2
NM_001382669	10150	4620	0.96	MBNL2
NM_001382682	10150	3913	0.05	MBNL2
NM_001382687	10150	4639	0.28	MBNL2
NM_001282932	10152	6476	0.23	ABI2
NM_001375722	10152	6439	0.02	ABI2
NM_001375735	10152	6356	0.15	ABI2
NM_001375737	10152	2485	0.06	ABI2
NM_001375738	10152	6132	0.01	ABI2
NM_001375746	10152	6099	0.3	ABI2
NM_001375749	10152	6042	0.05	ABI2
NM_001375753	10152	6030	0.08	ABI2
NM_001375755	10152	5906	0.22	ABI2
XM_017003144	10152	6247	0.05	ABI2
XM_011537730	10154	5750	0.06	PLXNC1
NM_005766	10160	10419	0.03	FARP1
NM_001201404	10163	5166	0.02	dJ393P12.2
NM_001323294	10168	2939	0.1	ZNF166
NM_001323294.2-2	10168	2939	0.1	ZNF197
NM_052827	1017	2138	0.02	CDK2
XM_011537732	1017	2384	0.06	CDK2
NM_001286701	10171	1451	0.28	RCL1
XM_017029216	10178	4593	0.06	TENM1
NM_001349194	10180	2191	0.19	RBM6
NM_005780	10186	2132	1.69	LHFPL6
XM_024453295	10188	4143	0.15	TNK2
NM_001145167	10196	2416	0.28	PRMT3
NM_176863	10197	3221	0.26	PSME3
NM_001308431	10201	2863	0.27	NME6
NM_001308435	10201	2702	0.1	NME6
XM_017005511	10201	1657	0.27	NME6
XM_017005517	10201	4759	0.03	NME6
XM_024453302	10201	1775	0.16	NME6
NM_182908	10202	1687	0.1	DHRS2
XM_005246234	10203	4912	0.1	CALCRL
NM_001322040	10204	2332	1.05	NUTF2
NM_001322041	10204	2442	0.08	NUTF2
XM_011540469	10207	4259	0.7	PATJ
NM_005803.4-5	10211	1773	0.19	FLOT1
NM_021014	10214	1270	0.04	SSX3
XM_017005520	10217	4838	0.02	CTDSPL
XM_017000004	10218	1175	0.09	ANGPTL7
XM_017000005	10223	2630	0.11	GPA33
XM_017005522	10225	4017	0.05	CD96
NM_001251974	10231	3416	0.55	RCAN2
NM_005824	10234	2169	0.11	LRRC17
NM_001098671	10235	2268	0.09	RASGRP2
NM_001318398	10235	2188	0.09	RASGRP2
XM_017017085	10235	2072	0.07	RASGRP2
XM_011534865	1024	3135	0.04	CDK8
XM_011536343	10243	3833	0.03	GPHN
XM_017020914	10243	3848	0.43	GPHN
XM_017014180	10244	1049	0.32	RABEPK
XM_024447374	10244	1624	0.39	RABEPK
NM_001366566	10250	3865	0.99	SRRM1
NM_001366598	10250	5620	0.04	SRRM1
NM_001366600	10250	3907	1.3	SRRM1
XM_006720371	10260	12461	0.01	DENND4A
XM_011522809	10265	2507	0.16	IRXB2
XM_017003155	10267	1031	0.06	RAMP1
XM_011546198	102723407	710	0.09	IGH
NM_001382446.2-2	102723623	3695	0.01	LOC102723623
XM_017023951	102724101	4199	0.01	TP53TG3E
XM_006724924	102724197	2500	0.04	LOC102724197
XM_006724929	102724197	1048	0.25	LOC102724197
XM_011546082	102724200	3219	0.15	LOC102724200
XM_011540438	102724488	4940	0.01	LOC102724488
NM_001354015	102724560	2433	2.08	CBSL
XM_017028220	102724594	882	0.34	U2AF1L5
XM_024452039	102724594	1726	0.08	U2AF1L5
XM_011543797	102724631	1620	0.09	POTEB3
XM_011524185	102724862	2903	0.03	TBC1D3I
NM_001386514	102725191	1221	0.21	LOC102725191
XM_011540489	10277	5003	0.07	UBE4B
NM_005864	10278	2653	0.1	EFS2
NM_001317739	10282	1040	0.21	BET1
XM_005251343	1029	870	0.02	P16INK4
NM_005876	10290	10782	0.04	SPEG
XM_006712189	10290	10380	0.23	SPEG
XM_011513376	10296	1728	0.13	MAEA
XM_017007637	10296	2259	0.51	MAEA
NM_001014831	10298	6468	0.01	PAK4
NM_005884	10298	6242	0.13	PAK4
XM_024451314	10298	2429	0.46	PAK4
NM_078487	1030	3984	0.03	MTS2
NM_001331021	10311	3688	0.03	VPS26C
XM_024448323	10312	3530	0.04	TCIRG1
NM_201430	10313	2470	0.15	RTN3
XM_017017091	10313	4239	0.12	RTN3
NM_001258456	10318	2428	0.12	TNIP1
XM_005268355	10318	2792	0.14	TNIP1
NM_001220767	10320	5757	0.02	IKZF1
NM_001291846	10320	759	0.04	IKZF1
NM_001291847	10320	759	0.04	IKZF1
XM_011515061	10320	6115	0.05	IKZF1
NM_001329157	10326	2108	0.11	SIRPB1
XM_011540492	10327	1275	1.38	AKR1A1
XM_011522813	10328	805	0.37	EMC8
NM_001394553	10333	6709	0.05	TLR6
NM_006073	10345	4627	0.01	TRDN
XM_011527635	10347	4805	0.17	ABCA7
XM_017026143	10347	4806	0.03	ABCA7
XM_024451324	10347	4371	1.3	ABCA7
NM_007168	10351	5721	0.02	ABCA8
NM_001378226	10352	2872	0.04	WARS2
XM_024449826	10352	3294	0.1	WARS2
NM_001323567	1036	1209	0.31	CDO1
NM_001195519	10367	1819	0.12	MICU1
NM_001363513	10367	2375	0.14	MICU1
XM_005250111	10371	7191	0.43	SEMA3A
NM_001385401	10379	1653	0.25	p48
NM_001385401.1-2	10379	1653	0.25	IRF9
NM_001197240	10385	3454	0.11	BTN2A2
XM_011528493	10388	5812	0.07	SYCP2
XM_017027591	10388	5192	0.13	SYCP2
XM_017027592	10388	3098	0.19	SYCP2
NM_001190456	10391	3336	0.35	CORO2B
XM_011515085	10392	4299	0.08	NOD1
NM_001256708	10393	1703	0.12	ANAPC10
NM_001256710	10393	1482	0.51	ANAPC10
XM_011531524	10393	1707	0.17	ANAPC10
NM_001258432	10397	2908	0.15	TARG1
NM_001346687	104	3332	0.76	ADARB1
XM_017028251	104	6806	0.14	ADARB1
XM_017007651	1040	4212	0.03	CDS1
NM_001267552	10400	1052	0.16	PEMT
XM_017024016	10400	805	0.32	PEMT
NM_001271142	10402	3439	0.25	ST3GAL6
NM_001271147	10402	3343	0.15	ST3GAL6
NM_001323352	10402	3541	0.34	ST3GAL6
NM_001264	1041	2555	0.05	HTSS
XM_005271380	10413	5891	0.18	YAP1
NM_001243646	10421	3491	0.51	CD2BP2
XM_024453310	10425	3729	0.82	ARIH2
XM_024453311	10425	3701	0.06	ARIH2
NM_001042734	10427	4978	0.15	SEC24B
NM_001242598	10430	646	1.83	TMEM147
NM_001198836	10432	4013	0.01	TMEM137
NM_001279359	10434	2475	0.69	LYPLA1
XM_017012957	10434	1488	0.7	LYPLA1
XM_017012960	10434	2402	0.05	LYPLA1
NM_001387005	10443	3730	0.23	N4BP2L2
NM_001387008	10443	2881	0.37	N4BP2L2
NM_001387018	10443	4118	0.31	N4BP2L2
NM_001387104	10443	9274	0.01	N4BP2L2
XM_017020327	10443	3768	0.3	N4BP2L2
XM_024449310	10443	2293	0.07	N4BP2L2
XM_017014188	10444	4070	1.13	ZER1
XM_005268572	10445	2041	0.24	MCRS1
NM_001040020	10447	2415	0.73	FAM3C
XM_011515736	10447	2603	0.32	FAM3C
XM_005270361	10451	2458	0.06	VAV3
XM_017011676	10457	2781	0.27	GPNMB
NM_001385148	10458	3211	0.14	BAIAP2
XM_017020354	10464	2880	0.64	PIBF1
NM_001379515	10466	4088	0.03	COG5
NM_001379513.1-2	10466	4451	0.1	COG5
NM_001379515.1-2	10466	4088	0.03	COG5
NM_001130675	1047	2809	0.19	CLGN
XM_017027593	10483	3312	0.24	SEC23B
NM_001363534	10486	2847	0.16	CAP2
NM_001350479	10487	2784	0.15	CAP1
NM_001350481	10487	2674	0.26	CAP1
XM_017010177	10492	6540	0.15	SYNCRIP
NM_001382519	10495	5209	0.12	ENOX2
XM_011531249	10495	3304	0.44	ENOX2
NM_001387553	10497	6275	0.44	UNC13B
NM_001387554	10497	6272	0.09	UNC13B
XM_011517683	10497	11532	0.01	UNC13B
NM_001321713	10499	8410	1.06	NCOA2
XM_017012967	10499	8561	0.25	NCOA2
XM_017003172	10505	4135	0.26	SEMA4F
XM_017014199	10507	6739	0.01	SEMA4D
NM_001350120	10512	4775	0.12	SEMA3C
NM_001350121	10512	4962	0.1	SEMA3C
NM_001282476	10513	6403	0.05	APPBP2
XM_011524198	10513	6226	0.08	APPBP2
XM_005254126	10518	1703	0.1	CIB2
NM_001265597	10520	3929	0.03	ZNF211
NM_182710	10524	2080	6.3	KAT5
NM_001377323	10529	6808	0.02	NEBL
NM_001347728	10531	3422	0.17	PITRM1
NM_001144912	10533	4738	0.05	ATG7
XM_011533286	10533	2719	0.23	ATG7
XM_017005542	10533	2352	1.3	ATG7
XM_017005550	10533	2348	0.59	ATG7
XM_024453312	10533	2509	0.53	ATG7
XM_011539062	105369869	6250	0.01	LOC105369869
NM_001365393	105370980	1983	0.07	LOC105370980
XM_011547362	105375112	3177	0.01	LOC105375112
NM_001363511	105378220	1257	0.04	MARCOL
XM_024451327	1054	4059	0.1	CEBPG
NM_001348068	10540	2068	0.38	DCTN2
NM_001368273	10558	2928	0.2	SPTLC1
NM_001364517	10569	3478	0.1	SLU7
NM_001364522	10569	3907	0.06	SLU7
XM_011532478	10574	1958	0.5	CCT7
XM_006717552	10579	9322	0.02	TACC2
XM_017015490	10579	6096	0.32	TACC2
NM_001384457	10580	6027	0.07	SORBS1
XM_011539167	10580	6922	0.02	SORBS1
XM_011518143	10585	2825	0.09	POMT1
XM_017014205	10585	3067	0.2	POMT1
NM_001352301	10587	2020	0.45	TXNRD2
XM_011518150	10592	5503	0.33	SMC2
XM_024447383	10592	3220	0.14	SMC2
XM_024452045	10600	2876	0.42	USP16
NM_001359228	10603	2236	1.28	APS
NM_001359229	10603	2061	1.96	SH2B2
NM_001392011	10606	4193	0.06	PAICS
NM_001011513	10611	5716	0.02	PDLIM5
NM_001347856	10613	3081	0.07	ERLIN1
NM_001348120	10626	3110	0.31	TRIM16
XM_017020356	10631	3363	0.05	POSTN
NM_006478	10634	2514	0.74	GAS2L1
XM_017005555	10641	1380	1.54	NPRL2
XM_011515093	10643	2792	3.37	IGF2BP3
XM_017005561	10644	2081	0.35	IGF2BP2
NM_001270486	10645	4506	0.02	CAMKK2
NM_001387558	10655	2135	0.22	DMRT2
XM_005250757	10656	1659	1	KHDRBS3
XM_024447053	10656	1554	0.02	KHDRBS3
NM_001376387	10658	4858	0.34	CELF1
NM_001376433	10658	7851	0.1	CELF1
NM_001376459	10658	4480	0.17	CELF1
NM_001376463	10658	7947	0.05	CELF1
NM_198700	10658	4647	0.18	CELF1
NM_001394513	10659	9388	0.01	CELF2
XM_017015566	10659	2236	0.63	CELF2
NM_006564	10663	1968	0.02	STRL33
NM_001375257	10667	1761	0.19	FARS2
XM_011514247	10667	3303	0.02	FARS2
XM_017020932	10668	1974	0.08	CGRRF1
NM_001166239	10669	2002	0.22	CGREF1
NM_001316893	106707243	1698	0.08	PRH1-TAS2R14
NM_001316893.2-2	106707243	1698	0.08	PRH1-TAS2R14
NM_001128628	106821730	3879	0.39	BUB1B-PAK6
NM_001193530	10693	1712	0.34	CCT6B
NM_001318809	107080638	2311	0.05	TBC1D7-LOC100130357
NM_001318856	107080644	1098	0.11	CNPY3-GNMT
NM_001318857	107080644	970	0.74	CNPY3-GNMT
XM_017007660	10720	1124	0.05	UGT2B11
XM_011513940	10723	5238	0.13	SLC12A7
NM_001367709	10725	12813	0.01	NFAT5
XM_024451813	10732	1867	0.23	TCFL5
NM_001282717	10734	4199	0.2	STAG3
NM_001375376	10735	6041	0.67	STAG2
XM_005264100	10736	2402	0.06	SIX2
NM_001098535	10738	1488	0.13	RFPL3
NM_001159546	10739	1845	0.05	RFPL2
NM_021785	10742	2187	0.04	RAI2
NM_006614	10752	7856	0.15	CHL1
NM_016452	10753	2497	0.29	CAPN9
XM_011544018	10753	2206	0.05	CAPN9
XM_024452513	10753	1650	0.11	CAPN9
NM_202469	10755	1547	1.79	OPDM2
NM_001316889	10761	1047	0.82	PLAC1
NM_153645	10762	5051	0.36	NUP50
NM_001145158	10767	6961	0.1	HBS1L
NM_001202467	10771	2245	0.79	ZMYND11
NM_001370107	10771	4234	0.01	ZMYND11
NM_006624	10771	4295	0.27	ZMYND11
XM_017000100	10772	6222	0.09	SRSF10
XM_024453324	10777	5906	0.01	ARPP21
NM_006631	10781	3782	0.48	ZNF266
NM_001166167	10783	3447	0.14	NEK6
NM_001166170	10783	3456	0.03	NEK6
NM_001166171	10783	3621	0.05	NEK6
NM_001165882	10795	13338	0.05	ZNF268
NM_001286133	10799	1362	2.23	RPP40
NM_001282186	10800	2613	0.25	CYSLT1
XM_017008961	10802	6679	0.06	SEC24A
NM_006641	10803	2478	0.02	CCR9
XM_011544028	10806	2138	0.14	SDCCAG8
XM_011544030	10806	6851	0.01	SDCCAG8
XM_017014220	10811	1598	0.13	NOXA1
XM_017018719	10818	6407	0.93	FRS2
NM_001367860	10825	5926	2.04	NEU3
NM_001367864	10825	5717	0.14	NEU3
XM_017010195	10846	7868	0.1	PDE10A
NM_006668	10858	2197	0.11	CYP46A1
XM_005273380	10863	6838	0.02	ADAM28
XM_011520913	10867	4207	0.07	TSPAN9
NM_001351098	10869	4682	0.34	USP19
NM_001351099	10869	4712	1.25	USP19
NM_001389596	10869	4727	1.58	USP19
XM_005264827	10869	4826	0.24	USP19
XM_017024033	10871	1415	0.04	CMRF35
NM_006683	10876	932	0.12	HE3-ALPHA
NM_006684	10877	1322	0.04	CFHR4
XM_017026197	1088	1277	0.08	CEACAM8
NM_006686	10880	1399	0.11	Tact1
NM_006687	10881	1491	0.1	ACTL7A
NM_001354828	10891	2397	0.03	PPARGC1A
XM_011515756	10898	1770	0.24	CPSF4
XM_017011702	10898	1771	0.29	CPSF4
NM_004036	109	4950	0.33	ADCY3
XM_006711925	109	4515	1.22	ADCY3
NM_001144825	10900	2005	0.25	RUNDC3A
NM_006695	10900	1807	0.4	RUNDC3A
XM_017024040	10900	2566	0.19	RUNDC3A
XM_024450548	10900	1955	0.02	RUNDC3A
NM_001282988	10901	1162	0.86	SCAD-SRL
NM_021004	10901	1264	0.11	DHRS4
XM_006711137	10903	2578	1.08	MTMR11
NM_001167821	10904	2036	1.03	BLCAP
NM_001166112	10908	4505	0.08	OMCS
NM_001363666	10914	4374	2.96	PAPOLA
NM_006709	10919	3979	0.19	EHMT2
NM_025256	10919	3877	0.18	EHMT2
NM_001289413.1-2	10919	4031	0.17	EHMT2
NM_001289413.1-5	10919	4031	0.17	EHMT2
NM_001363689.1-2	10919	4133	0.19	EHMT2
NM_001363689.1-5	10919	4133	0.19	EHMT2
NM_006709.5-3	10919	3979	0.19	EHMT2
NM_006709.5-4	10919	3979	0.19	EHMT2
NM_006709.5-6	10919	3979	1.71	EHMT2
NM_025256.7-3	10919	3877	0.18	EHMT2
NM_025256.7-4	10919	3877	0.18	EHMT2
NM_025256.7-6	10919	3877	1.91	EHMT2
XM_005266802	10924	2084	0.18	SMPDL3A
NM_001318060	10926	3548	0.18	DBF4
XM_017022876	10942	955	0.03	PRSS21
XM_017024041	10948	2826	0.16	STARD3
XM_017028266	10950	1554	0.13	BTG3
NM_001130914.2-2	10950	657	1.12	BTG3
NM_001375646	10964	5857	0.41	TLDC5B
NM_001159936	10969	1504	0.62	EBNA1BP2
NM_001348715	109703458	3083	0.17	HTD2
XM_011532497	10989	2681	0.3	IMMT
NM_006843	10993	1605	0.03	SDS
XM_011524226	11011	5355	0.06	TLK2
XM_017024051	11011	5708	0.16	TLK2
XM_017024054	11011	5615	0.24	TLK2
NM_006853	11012	1145	0.11	KLK11
NM_001363700	11019	3263	0.14	LIAS
NM_001286831	1102	2815	0.41	RCBTB2
NM_001352428	1102	2672	0.01	RCBTB2
NM_001352431	1102	1666	0.65	RCBTB2
XM_017020376	1102	3161	0.02	RCBTB2
XM_017000124	11022	2592	0.68	TDRKH
XM_017000125	11022	2621	0.34	TDRKH
XM_017000129	11022	2505	0.01	TDRKH
XM_017000130	11022	2153	0.52	TDRKH
NM_006864	11025	2742	0.02	PIRB
NM_006867	11030	3080	0.06	RBPMS
XM_017012985	11030	941	0.08	RBPMS
XM_017012989	11030	1848	0.04	RBPMS
XM_017012991	11030	1657	0.11	RBPMS
XM_017025529	11031	4143	0.04	RAB31
NM_001351732	110354863	7575	0.28	ZNF660-ZNF197
NM_001351732.2-2	110354863	7575	0.28	ZNF660-ZNF197
NM_001198595	11037	5646	0.08	STN1
XM_011513945	11044	3634	0.34	TRF41
XM_005251676	11046	1450	0.38	SLC35D2
XM_005251678	11046	1266	0.08	SLC35D2
XM_011528503	11047	2212	0.28	ADRM1
XM_024451814	11047	2504	0.08	ADRM1
XM_024454345	1105	7744	0.03	CHD1
XM_024446646	11055	1388	0.14	ZPBP
XM_024449834	11057	3789	1.12	ABHD2
XM_017022879	11060	4694	0.52	WWP2
NM_001308165	11063	2162	0.03	SOX30
NM_178424	11063	3283	0.04	SOX30
XM_006716944	11064	4967	0.35	CNTRL
NM_001375869	11069	4148	0.09	RAPGEF4
XM_017024066	1107	7177	1.49	CHD3
XM_011514264	11074	2029	0.11	TRIM31
NM_007028.5-2	11074	897	0.03	TRIM31
NM_007028.5-8	11074	2027	0.1	TRIM31
XM_011529446	11077	1749	0.1	HSF2BP
XM_017028268	11077	3353	0.02	HSF2BP
XM_017028272	11077	1807	0.23	HSF2BP
NM_007035	11081	2203	0.02	CNA2
NM_001818	1109	1192	0.22	DD-4
NM_001384409	11091	3103	0.12	WDR5
NM_001316897	11092	2242	0.36	Mast
NM_139026	11093	4306	0.04	ADAMTS13
NM_139026.6-2	11093	4306	0.04	ADAMTS13
XM_011518186	11094	2805	0.18	CACFD1
XM_024447398	11094	3463	0.03	CACFD1
XM_024446647	11097	2097	0.22	NUP42
NM_001378259	111	6718	0.05	ADCY5
XM_011526394	11100	3467	0.34	HNRNPUL1
NM_001365197	111064649	1296	0.06	SMIM33
NM_001365197.1-2	111064649	1296	0.06	SMIM33
XM_006714981	11118	1546	0.64	BTN3A2
XM_011514267	11118	1422	0.26	BTN3A2
XM_011514270	11118	1234	0.2	BTN3A2
XM_005248833	11119	3381	0.21	BTN3A1
NM_001251977	11123	6830	0.01	RCAN3
NM_001251979	11123	6668	0.01	RCAN3
NM_001251982	11123	2356	0.13	RCAN3
NM_001251984	11123	6414	0.01	RCAN3
XM_024452736	11124	2445	0.12	FAF1
NM_001278439	11129	2043	0.14	CLASRP
NM_001291296	11133	1468	0.12	KPTN
NM_001126335	11136	1680	0.06	SLC7A9
NM_001317963	11137	2577	0.09	PWP1
XM_017003198	11138	4344	0.17	TBC1D8
NM_001281444	11142	1523	0.05	PKIG
XM_011529835	11144	1386	0.2	DMC1
XM_011544741	11145	984	1.1	HREV107-3
NM_001282557	11148	2406	0.14	HHLA2
NM_007073	11149	5437	0.01	HBVES
XM_006716500	11156	2803	0.11	PTP4A3
XM_017028559	11158	2113	0.13	RABL2B
NM_001354412	11159	2145	0.14	RABL2A
XM_017003230	11159	2209	0.06	RABL2A
NM_001301024	11163	9327	0.01	DIPP2beta
NM_001386800	111644133	437	0.21	THSD8
NM_001317900	11168	1815	0.27	PSIP1
NM_001076778	11170	2994	0.02	FAM107A
XM_011543115	11174	7221	0.08	ADAMTS6
XM_011536376	11177	4356	0.06	BAZ1A
NM_001145099	11182	2305	0.08	SLC2A6
NM_001145099.2-2	11182	2305	0.08	SLC2A6
XM_011533316	11186	1857	0.13	RASSF1
XM_024453328	11186	2337	0.07	RASSF1
XM_006723690	11190	8075	0.45	CEP250
XM_017020380	11193	2266	0.15	WBP4
NM_001257387	11200	1958	0.11	CHEK2
NM_001351612	11201	6334	0.07	POLI
NM_001351618	11201	5961	0.08	POLI
XM_011525797	11201	1568	2.76	POLI
NM_001281431	11202	755	0.44	TADG14
NM_144505	11202	1050	0.44	KLK8
NM_001320959	1121	5442	0.17	CHM
NM_007197	11211	3277	0.01	CD350
NM_001349346	11212	2537	0.02	PROSC
XM_011534903	11215	9916	0.04	AKAP11
XM_011534905	11215	9870	0.1	AKAP11
NM_001330152	11216	3889	0.18	AKAP10
XM_011537822	11226	4635	0.82	GALNT6
XM_024447735	112268052	1267	0.04	LOC112268052
NM_001329868	11227	10425	0.06	GALNT5
NM_001822	1123	3156	0.06	CHN1
NM_181507	11234	4840	0.22	HPS5
XM_017017149	11234	4697	0.61	HPS5
NM_181507.2-2	11234	4840	0.22	HPS5
XM_024453331	11235	2435	0.13	PDCD10
XM_011529146	11237	4759	0.12	RNF24
XM_017027622	11237	1908	0.33	RNF24
NM_001293073	1124	2515	0.05	CHN2
NM_001293076	1124	2476	0.08	CHN2
NM_001393913	11243	876	0.03	PMF1
NM_001393914	11243	861	0.45	PMF1
XM_017021873	11245	6097	0.06	GPR176
NM_007227	11250	1725	0.03	PSP24
NM_001349969	11252	3257	0.11	PACSIN2
XM_006716945	11253	3452	0.26	MAN1B1
NM_001346542	112609	2381	0.09	MRAP2
NM_001346543	112609	2231	0.12	MRAP2
XM_011510517	11262	4261	0.02	SP140
NM_001257172	11269	3129	0.91	RNAh
NM_001365305	112694756	2425	0.55	LOC112694756
NM_001387187	11273	4387	0.05	ATXN2L
NM_001387198	11273	3870	0.2	ATXN2L
NM_001387199	11273	3782	0.1	ATXN2L
XM_017024097	11276	8084	0.04	SYNRG
XM_017024098	11276	4935	0.1	SYNRG
NM_001256609	112770	1840	0.12	GLMP
XM_011509117	112770	1279	0.36	GLMP
NM_007249	11278	10832	0.02	KLF12
NM_001324099	11279	8080	0.05	KLF8
XM_017005652	11280	4735	0.06	SCN11A
NM_001006629	1129	5567	0.01	CHRM2
XM_011542571	112937	2119	0.19	GLB1L3
XM_017022897	113	5441	0.23	ADCY7
XM_011544034	1130	13513	0.12	LYST
XM_011544036	1130	11305	0.09	LYST
XM_011544037	1130	10763	0.11	LYST
XM_017000151	1130	6169	0.26	LYST
NM_001347716	1131	9408	0.2	CHRM3
XM_011535412	113115	1622	0.16	MTFR2
XM_011528523	11317	1423	0.04	RBPJL
NM_001388308	113220	2195	0.13	KIF12
XM_024447407	113220	1047	0.13	KIF12
NM_001352323	113251	6106	0.04	LARP4
NM_001184831	11326	1865	0.03	VSIG4
NM_001291586	113277	3288	0.9	TMEM106A
NM_001284343	11328	2714	0.17	FKBP9
NM_001378286	11342	2469	0.49	RNF13
NM_001378287	11342	2448	0.43	RNF13
NM_001378289	11342	2479	0.12	RNF13
XM_017005661	11342	2043	0.01	RNF13
XM_017005663	11343	1229	0.23	MGLL
NM_001350401	113451	5057	0.01	AZIN2
NM_080386	113457	1520	0.06	H2-ALPHA
XM_005268371	11346	5244	1.07	SYNPO
XM_005262717	113612	4822	0.29	SPG49
NM_001375393	113622	8730	0.08	ADPRHL1
XM_024451822	1137	4256	0.03	CHRNA4
NM_001102592	113802	1662	1.58	HENMT1
NM_033468	113835	3879	0.02	ZNF257
XM_017011723	113878	2757	0.31	DTX2
NM_001387367	114088	4501	0.36	TRIM9
NM_001387368	114088	4390	0.06	TRIM9
NM_001387374	114088	4051	0.16	TRIM9
NM_001387377	114088	3743	1.25	TRIM9
NM_001387379	114088	3644	0.17	TRIM9
NM_001387380	114088	3536	0.1	TRIM9
XM_017018765	114134	5181	0.13	SLC2A13
XM_017018766	114134	4328	0.48	SLC2A13
NM_001311195	1144	2651	0.03	CMS3A
NM_001079821	114548	3545	0.08	AII
NM_005199	1146	4009	0.01	ACHRG
NM_148910	114609	1213	0.24	TIRAP
XM_011514280	114781	4483	0.02	BTBD9
NM_001281956	114784	13655	0.01	CSMD2
XM_005268618	114785	4302	0.16	MBD6
XM_006719218	114785	4039	0.86	MBD6
XM_011510526	114790	3302	1.67	STK11IP
XM_011510528	114790	2551	0.71	STK11IP
NM_001354374	114791	3599	0.08	TUBGCP5
NM_001354376	114791	3751	0.04	TUBGCP5
XM_017021895	114791	3657	0.13	TUBGCP5
NM_001354374.2-2	114791	3599	0.08	TUBGCP5
NM_001354376.2-2	114791	3751	0.04	TUBGCP5
NM_001354377.2-3	114791	3747	0.13	TUBGCP5
NM_001323252	114792	3745	0.07	KLHL32
XM_011510532	114793	5781	0.12	FMNL2
XM_011540573	114803	7749	0.13	MYSM1
XM_005257007	114804	4988	0.08	RNF157
XM_017024120	114804	5594	0.05	RNF157
NM_001376405	114805	5597	0.18	GALNT13
XM_017003259	114805	5651	0.22	GALNT13
NM_001206571	114815	4257	0.16	SORCS1
NM_052918	114815	7444	0.02	SORCS1
XM_011514288	114821	7116	0.02	ZBED9
XM_011516821	114822	4107	0.04	RHPN1
XM_017013015	114822	4233	0.14	RHPN1
NM_001375639.1-3	114823	5810	0.08	LENG8
NM_001375639.1-4	114823	5810	0.08	LENG8
NM_052928	114826	4405	0.47	SMYD4
NM_052929	114827	5138	0.04	FHAD1
XM_017000216	114836	2572	0.03	NTBA
NM_001384994	114841037	579	0.12	GUCA1ANB
NM_145638	114879	3643	0.22	OSBPL5
XM_017003266	114880	7121	0.14	OSBPL6
XM_011537856	114882	7272	0.34	OSBPL8
NM_001330580	114883	3598	0.35	OSBPL9
NM_031908	114898	2396	0.06	zacrp2
NM_030945	114899	3554	0.04	C1QTNF3
NM_001304968	114960	2051	0.02	TSGA13
XM_005255078	114984	1300	0.44	FLYWCH2
XM_005251692	114991	9494	0.01	ZNF618
XM_017014242	114991	9449	0.04	ZNF618
XM_017014243	114991	9446	0.06	ZNF618
XM_017014249	114991	9251	0.08	ZNF618
NM_001282357	115111	5142	0.05	SLC26A7
XM_011543129	115123	4061	0.06	MARCHF3
XM_011527660	115196	1802	0.42	ZNF554
NM_001371366.2-2	115253422	6044	0.14	DUS4L-BCAP29
XM_017000226	115273	2022	0.14	RAB42
NM_173471	115286	2669	0.03	SLC25A26
XM_011533328	115286	5574	0.02	SLC25A26
NM_173471.4-2	115286	2669	0.03	SLC25A26
XM_011509136	115350	1078	0.05	FCRL1
NM_001320333	115352	2664	0.01	FCRL3
XM_005252776	115399	3421	0.19	LRRC56
NM_001300971	1155	939	1.17	TBCB
NM_052946	115677	1989	0.08	NOSTRIN
XM_017003280	115677	1585	0.09	NOSTRIN
XM_017026239	115704	3832	0.54	EVI5L
NM_001146202	115727	3090	0.07	RASGRP4
XM_024448830	115749	1697	0.03	C12orf56
XM_005254146	115752	3921	0.04	DIS3L
XM_017020386	115825	14377	0.02	WDFY2
XM_011521198	1159	2248	0.21	CKMT1B
NM_001256099	115908	1124	0.3	CTHRC1
XM_011522846	115992	2061	0.29	RNF166
XM_011522847	115992	1813	0.08	RNF166
NM_001286841	116039	2083	0.05	OSR2
XM_005250778	116039	1999	0.09	OSR2
XM_024451823	116092	1196	1.37	DNTTIP1
NM_000082	1161	9414	0.18	ERCC8
NM_001204898	116211	948	0.35	TM4SF19
XM_011545730	116285	1670	0.1	ACSM1
XM_024450148	116285	1309	0.09	ACSM1
NM_052959	116337	1729	0.06	PANX3
NM_138718	116369	3296	0.01	SLC26A8
XM_017026242	116412	2699	0.27	ZNF837
XM_011518211	116443	6156	0.01	GRIN3A
XM_011509141	116496	7092	0.08	NIBAN1
XM_017027632	116835	3058	0.14	HSPA12B
XM_017024141	116840	3082	0.08	CNTROB
XM_017007694	116966	7143	0.22	WDR17
NM_001079536	116969	1306	0.33	ART5
XM_011519879	116969	1410	0.05	ART5
XM_017017171	116969	881	0.23	ART5
XM_005270427	117178	5016	0.25	SSX2IP
XM_006710331	117178	4934	0.21	SSX2IP
XM_024453015	117178	5011	0.13	SSX2IP
NM_001370464	117195	1480	0.03	GPCR
XM_017017172	117245	2925	0.06	PLAAT5
NM_001278733	117289	3503	0.26	IDDM21
NM_138810	117289	1163	0.06	TAGAP
NM_205863	117583	8189	0.12	PARD3B
NM_001318093	1176	1317	0.06	AP3S1
NM_001198644	117854	2932	0.09	TRIM6
NM_001354754	118	3969	0.45	ADD1
NM_000083	1180	3187	0.03	CLCN1
NM_001171089	1181	3157	0.15	HALD2
XM_006713489	1181	3128	0.37	clC-2
NM_000084	1184	9472	0.38	CLCK2
NM_001272102	1184	643	0.23	DENTS
XM_005244718	118424	2538	0.17	UBE2J2
XM_024453022	118424	2570	0.2	UBE2J2
XM_006717611	118491	3590	0.1	CFAP70
XM_011539250	118812	2454	0.09	MORN4
NM_001174119	118813	2909	0.17	ZFYVE27
NM_001174121	118813	2751	0.09	ZFYVE27
NM_001385903	118813	2953	0.18	ZFYVE27
NM_001385911	118813	2762	0.16	ZFYVE27
XM_017015644	118813	3784	0.02	ZFYVE27
XM_017015645	118813	3763	0.13	ZFYVE27
NM_001350989	118980	6868	0.01	SFXN2
NM_001366791	119504	3325	0.01	ANAPC16
XM_005269527	119559	1546	0.6	SFXN4
XM_011539282	119559	1516	0.15	SFXN4
NM_001004749	119687	2186	0.02	OR11-27
NM_001276724	119710	875	0.47	IFTAP
XM_006718138	119710	974	0.4	IFTAP
XM_017017176	120103	2784	0.05	SLC36A4
XM_024448344	120103	2908	0.35	SLC36A4
XM_017017180	120114	19271	0.03	FAT3
NM_001008781.3-2	120114	3628	0.07	FAT3
NM_001367949.2-2	120114	3628	0.07	FAT3
XM_024448347	120227	1654	0.15	CYP2R1
XM_017017197	120376	2261	0.07	COLCA2
XM_024448349	120379	1148	0.4	PIH1D2
XM_017017208	120406	1988	0.06	NXPE2
XM_005271407	120425	1659	0.03	JAML
NM_001311200	1207	2880	0.59	CLNS1A
NM_001319311	120863	3363	0.02	DEPDC4
NM_001387207	120863	1860	0.12	DEPDC4
XM_017018785	120863	1292	0.19	DEPDC4
NM_001282175	1209	2475	0.66	CLPTM1
NM_001184762	1211	922	0.34	CLTA
NM_001364126	1212	918	0.86	CLTB
XM_017018792	121260	2663	0.29	SLC15A4
XM_005268636	121273	648	0.2	C12orf54
NM_001365803	121274	7200	0.15	ZNF641
NM_175053	121391	2843	0.02	K6IRS4
XM_011537903	121441	3118	2.38	NEDD1
XM_017018801	121441	3492	0.36	NEDD1
NM_139241	121512	8359	0.08	FGD4
XM_011520554	121512	8143	0.05	FGD4
XM_024448840	121512	7380	0.02	FGD4
XM_024448841	121601	4142	0.08	ANO4
XM_017018819	121643	2726	0.05	FOXN4
NM_145203	122011	2406	0.04	CSNK1A1L
NM_001242871	122060	2322	0.07	SLAIN1
NM_198441	122183	1847	0.02	PRR20
XM_011536402	122402	3728	0.02	TDRD9
NM_001350890	122481	3214	0.2	AK7
XM_005267314	122509	3255	0.01	IFI27L1
NM_199165	122622	1874	0.05	ADSS1
XM_011536422	122773	2191	0.12	KLHDC1
XM_006720029	122786	4949	0.1	FRMD6
XM_024449472	122786	4908	0.28	FRMD6
XM_017020969	122945	1334	0.01	NOXRED1
NM_001135047	122953	5273	0.02	JDP2
NM_001272007	122961	2465	0.05	ISA2
NM_001295	1230	2646	0.03	CKR-1
NM_001288783	123016	2270	0.1	TTC8
XM_011536438	123041	2133	0.04	SLC24A4
XM_006720038	123096	3265	0.19	SLC25A29
NM_001323904	123169	2161	0.17	LEO1
XM_017021912	123283	3244	0.06	TARS3
XM_011521221	123355	2512	0.19	LRRC28
XM_011521230	123624	2274	0.02	AGBL1
XM_005272423	123720	3450	0.14	WHAMM
XM_017022916	123775	2071	0.06	C16orf46
NM_001304497	123811	2042	0.04	CEP20
NM_001304497.2-2	123811	2042	0.04	CEP20
NM_178452	123872	2388	0.06	DNAAF1
XM_005256279	124044	2429	0.33	tamo
NM_001271910	124045	1458	0.06	SPATA33
XM_006721133	124045	1288	0.22	SPATA33
NM_001267721	124056	1553	0.25	P41NOXB
NM_172167	124056	1541	0.26	SH3PXD5
XM_011522358	124093	2097	0.01	CCDC78
XM_011522360	124093	2068	0.16	CCDC78
NM_001305122	124152	2734	0.11	IQCK
NM_001284513	124222	2288	0.17	PAQR4
XM_017022934	124245	1634	0.73	ZC3H18
XM_017015675	1244	2969	0.49	ABCC2
NM_001308089	124401	2355	0.22	ANKS3
XM_024450154	124401	2136	0.08	ANKS3
XM_017022938	124404	1650	0.03	SEPTIN12
NM_001394176	124411	5820	0.01	ZNF720
NM_001394182	124411	6440	0.03	ZNF720
NM_001369690	124446	772	0.34	TMEM219
XM_017022940	124491	5021	0.01	TMEM170A
NM_001080510	124512	1128	0.16	METTL23
NM_001378352	124512	1111	0.37	METTL23
NM_001080439	124535	4118	0.02	HSTF 5
XM_011524286	124540	6265	0.25	MSI2
XM_011524293	124583	3821	0.16	CANT1
XM_011524294	124583	3282	1.17	CANT1
XM_017024154	124602	3517	0.2	KIF19
XM_017024158	124602	3370	0.03	KIF19
NM_001330341	124857	3304	0.01	hGASP-1
XM_017024180	124936	1389	0.47	CYB5D2
NM_001392004	125061	1182	0.11	AFMID
XM_011524332	125061	1800	0.54	AFMID
XM_011524335	125061	1642	0.23	AFMID
NM_182497	125115	1939	0.07	KRT40
NM_182497.4-2	125115	1939	0.07	KRT40
NM_001144900	125170	2847	0.09	MIEF2
NM_001144900.3-2	125170	2847	0.09	MIEF2
XM_011523653	125206	2150	0.02	SLC5A10
XM_005258197	125476	1048	0.1	INO80C
XM_011522870	1258	4914	0.02	CNGB1
NM_152353	125875	974	0.15	CLDND2
XM_017026245	125875	1884	0.11	CLDND2
NM_133492	125981	1428	0.03	ACER1
NM_001271830	126006	474	0.19	PCP2
XM_017026258	126075	1239	0.42	CCDC159
NM_001136052	126129	2813	0.15	CPT1C
NM_001378483	126129	2887	0.77	CPT1C
NM_001378485	126129	2669	0.07	CPT1C
XM_017026271	126129	2491	0.05	CPT1C
XM_011526442	126133	2943	1.7	ALDH16A1
NM_001172689	126231	2444	0.28	ZNF573
NM_001172691	126231	2247	0.48	ZNF573
NM_001169126	126259	1255	0.04	CD28H
XM_011527682	126295	2041	0.23	ZNF57
NM_001287529	126321	2110	0.24	MFSD12
NM_133261	126326	4410	0.94	C19orf64
XM_011527685	126353	2929	0.33	MISP
XM_005259739	126364	1967	0.02	LRRC25
NM_001299	1264	1499	0.2	Sm-Calp
XM_024451363	126432	2938	0.17	RINL
XM_024451366	126526	3958	0.06	C19orf47
XM_017000245	1266	4265	0.02	CNN3
NM_001323910	126626	8855	0.02	GABPB2
NM_001323912	126626	8644	0.01	GABPB2
NM_001323913	126626	8639	0.01	GABPB2
XM_024453044	126661	1925	0.13	CCDC163
XM_024453045	126661	2012	0.09	CCDC163
XM_011509157	126668	2303	0.02	TDRD10
XM_011509163	126669	5450	0.03	SHE
XM_005245735	126695	1844	2.41	KDF1
NM_001103170	126767	4055	0.01	AADACL3
NM_144696	126859	3391	0.12	AXDND1
XM_011509171	126859	3445	0.1	AXDND1
XM_011540630	126917	6034	0.04	IFFO2
NM_001301079	126969	2178	0.48	SLC44A3
XM_005270441	126969	2140	0.26	SLC44A3
XM_005270442	126969	1929	0.61	SLC44A3
XM_011540635	126969	2320	0.14	SLC44A3
XM_017000268	127002	2591	0.08	ATXN7L2
NM_001366201	127003	538	0.14	C1orf194
NM_001350629	127018	1836	0.12	LYPLAL1
XM_017000272	127018	2125	0.22	LYPLAL1
NM_001004690	127059	939	0.06	OR2M5P
NM_001843	1272	5667	0.48	CNTN1
NM_001002912	127254	7201	0.02	ERICH3
XM_011540665	127281	2787	0.05	PRXL2B
NM_001004469	127385	930	0.06	MOR23
NM_001008740	127391	696	0.09	TMCO2
NM_001256387	127495	1802	0.45	LRRC39
XM_006710356	127544	4596	0.03	RNF19B
NM_001080438	127550	1023	0.05	A3GALT2P
XM_006711735	127602	15230	0.08	DNAH14
XM_011544069	127602	14969	0.07	DNAH14
XM_017000297	127602	15206	0.07	DNAH14
NM_001355235	127608	1873	0.05	OR2AJ1P
NM_172000	127670	2551	0.04	Epdd1
NM_001330493	127700	1485	0.22	OSCP1
NM_152376	127733	5562	0.1	UBXD3
XM_011540699	127733	5884	0.07	UBXN10
XM_017000308	127795	1828	0.03	C1orf87
NM_001288832	127943	1657	0.38	FCRLB
XM_011521048	1282	14378	0.01	COL4A1
NM_001304818	128229	494	1.42	SSTK-IP
NM_001304823	128229	584	0.35	TSACC
XM_011509200	128239	5221	0.08	IQGAP3
XM_011540706	128272	3442	0.17	ARHGEF19
NM_181455	128308	667	0.33	MRPL55
XM_005273061	128308	745	0.42	MRPL55
XM_005273063	128308	780	0.67	MRPL55
XM_024453282	128308	1259	0.13	MRPL55
NM_001349881	128338	2143	0.75	DRAM2
NM_001349887	128338	1820	0.27	DRAM2
NM_001300835	128346	820	0.09	C1orf162
NM_001042553	128387	2524	2.49	TATDN3
XM_017000330	128387	2303	0.24	TATDN3
XM_011510556	1285	7129	0.08	COL4A3
XM_005246281	1286	6454	0.35	COL4A4
XM_011510558	1286	6484	0.13	COL4A4
XM_011510561	1286	5535	0.42	COL4A4
XM_011510568	1286	4708	0.31	COL4A4
XM_011528540	128611	5668	0.01	ZNF831
XM_006723540	128637	4245	0.3	TBC1D20
NM_080825	128864	522	0.15	C20orf144
XM_011528542	128869	1123	0.29	PIGU
XM_017028576	128954	1331	0.04	GAB4
NM_001283148	128989	3395	0.48	TANGO2
NM_001283215	128989	3378	0.03	TANGO2
NM_001322149	128989	3412	0.03	TANGO2
XM_017028579	128989	2477	0.09	TANGO2
XM_011529873	129080	1471	0.3	EMID1
NM_001193475	129285	3047	0.1	PPP1R21
NM_057164	1293	3421	0.03	COL6A3
XM_024452684	1293	9280	0.02	COL6A3
XM_006711932	129303	1723	0.16	TMEM150A
XM_017005690	1294	7509	0.24	COL7A1
XM_011510583	129531	1074	0.27	MITD1
NM_005202	1296	4669	0.05	PPCD
NM_001256478	129607	1241	1.08	CMPK2
XM_017010245	129685	6389	0.02	TAF8
XM_017010246	1297	3170	0.41	COL9A1
XM_011510589	129881	2057	0.07	CCDC173
NM_000493	1300	3302	0.01	COL10A1
NM_001190709	1301	7194	0.1	COL11A1
NM_198448	130120	836	0.07	PAP-1B
NM_001135598	130162	4899	0.18	CLHC1
XM_011514300	1302	5536	0.16	COL11A2
XM_017003354	130355	3582	0.01	C2orf76
NM_001111032	130399	8613	0.05	ACVR1C
XM_017003357	130507	4560	1.19	UBR3
NM_139073	130560	873	0.2	SPATA3
NM_001317003	130576	1273	1.01	LYPD6B
NM_001317006	130576	1202	0.39	LYPD6B
XM_017003369	130733	6230	0.01	TMEM178A
XM_024452703	130733	1513	0.17	TMEM178A
NM_173077	130749	1245	0.04	CPO
NM_001371321	130813	7902	0.01	C2orf50
XM_024452707	130916	896	0.42	MTERF4
XM_017003396	130940	2743	0.12	CCDC148
XM_017010258	1310	11209	0.02	COL19A1
XM_005264862	131177	1281	0.21	FAM3D
NM_001135161	1312	2297	0.38	COMT
XM_017005703	131368	3801	0.86	ZPLD1
NM_138940	131450	969	0.16	CD200R1
XM_011512417	131540	1111	0.05	ZDHHC19
NM_001160124	1316	4464	0.07	ZF9
NM_144639	131669	3264	0.01	UROC1
NM_152394	131831	2021	0.05	ERICH6A
NM_001301790	131965	2483	0.02	METTL6
XM_006712970	131965	1240	3.12	METTL6
XM_017005723	131965	3658	0.03	METTL6
NM_001202450	132	1821	0.19	ADK
XM_017005726	132001	1166	0.2	TAMM41
NM_001321295.2-2	132001	1315	1.02	TAMM41
XM_011533364	132014	1273	0.55	IL17RE
XM_005264880	132160	2010	0.19	PPM1M
NM_001304385	132228	1431	0.07	LSMEM2
NM_001363585	132430	5040	0.76	PABPC4L
XM_017015708	1326	2743	0.48	Tpl-2
NM_001159285	132612	1819	0.03	ADAD1
NM_001115008	132660	5458	0.39	LIN54
XM_011534370	132671	4325	0.21	SPATA18
XM_024453891	132671	3865	0.03	SPATA18
XM_024450156	1327	764	2.95	COX4I1
NM_001177383	132864	6979	0.18	CPEB2
NM_001177384	132864	6964	0.09	CPEB2
NM_182485	132864	7045	0.09	CPEB2
NM_001369889	132989	1019	0.13	C4orf36
NM_144645	132989	908	0.16	C4orf36
XM_011531612	132989	722	0.6	C4orf36
NM_001130727	133015	5934	0.28	PACRGL
NM_001300754	133308	5774	0.09	SLC9B2
NM_001370201	133308	4191	0.22	SLC9B2
NM_001323019	133383	1406	0.06	SETD9
NM_173488	133482	2682	0.08	SLCO6A1
XM_005268372	133522	10821	0.01	PPARGC1B
XM_011537554	133522	3760	0.18	PPARGC1B
XM_011537556	133522	11800	0.03	PPARGC1B
NM_001287340	133686	3617	0.12	NADK2
XM_005244902	134	2694	0.07	ADORA1
XM_011543158	134359	1985	0.34	POC5
XM_017009040	134359	1835	0.94	POC5
NM_001308057	134429	1394	0.25	STARD4
NM_001308059	134429	4660	0.11	STARD4
XM_017009042	134429	9109	0.05	STARD4
XM_006714532	134526	1242	0.03	ACOT12
XM_017009050	134553	4859	0.1	C5orf24
XM_024446329	134637	9853	0.03	ADAT2
XM_017010265	134728	642	0.15	IRAK1BP1
XM_017010267	134957	9420	0.02	STXBP5
NM_001278498	135	2502	0.47	ADORA2A
XM_017010272	135112	5433	0.54	NCOA7
XM_011535461	135138	4818	0.01	PACRG
NM_001159588	135228	8800	0.14	CD109
NM_139165	135250	6154	0.01	bA350J20.7
NM_001376896	135295	3851	0.1	SRSF12
NM_080743	135295	3589	0.69	SRSF12
NM_001372026	1355	5003	0.03	COX15
XM_011539298	1355	2664	0.11	COX15
XM_017005734	1356	3622	0.68	CP
NM_080870.4-5	135656	5312	0.04	MUCL3
NM_001080413	135935	2076	0.02	OG2
NM_001080413.3-2	135935	2076	0.02	POF5
XM_017011743	136227	3448	0.12	COL26A1
XM_011515795	136263	1038	0.05	SSMEM1
XM_011515122	136288	1453	0.1	C7orf57
XM_024446661	136332	5638	0.01	LRGUK
XM_024446663	136332	3465	0.04	LRGUK
NM_001185023	1366	1457	0.05	CPETRL2
NM_001185023.2-2	1366	1457	0.05	CLDN7
NM_080744	136853	2800	0.2	SRCRB-S4D
NM_194284.3-2	137075	2160	0.33	CLDN23
XM_005247125	1371	3522	0.13	CPOX
NM_001875	1373	5760	0.34	CPS1
NM_001354515	137682	1896	0.07	NDUFAF6
NM_001354524	137682	2208	0.07	NDUFAF6
NM_001136271	137814	1775	0.03	CSX2
NM_001382401	137835	2125	0.12	TMEM71
XM_011544401	137970	9113	0.01	UNC5D
XM_011544408	137994	4747	0.03	LETM2
XM_011509206	1380	4056	0.18	CR2
NM_152418	138009	3269	0.03	WDR21C
NM_001320497	138199	4076	0.48	CARNMT1
XM_017014271	138199	4594	0.05	CARNMT1
NM_001346546	1384	2943	0.1	CRAT
NM_001345979	138428	1019	0.45	PTRH1
XM_017014279	138429	3239	0.06	PIP5KL1
NM_001371426	1385	10021	0.02	CREB1
XM_011510646	1385	7685	0.03	CREB1
NM_177995	138639	4495	0.15	PTPDC1
NM_001350291	138652	3095	0.04	PRSS47
NM_001001961	138803	975	0.06	OR13C3
NM_001004485	138805	960	0.06	OR13F1
NM_001352445	1390	2155	0.13	CREM
NM_001394628	1390	2671	0.68	CREM
NM_181571	1390	2448	0.11	CREM
NM_182771	1390	2125	0.12	CREM
XM_006717382	1390	2003	0.06	CREM
XM_006717387	1390	2630	0.19	CREM
XM_011519332	1390	2012	0.11	CREM
XM_017015718	1390	2371	0.01	CREM
NM_173078	139065	8582	0.02	SLITRK4
NM_000756	1392	1288	0.08	CRF
XM_011530855	139212	880	0.06	NYSAR97
NM_144657	139324	6196	0.01	HDX
XM_006724619	139324	6075	0.09	HDX
NM_182506	139422	1953	0.02	MAGEB10
NM_001017930	139425	3458	0.01	DCAF8L1
NM_207320	139562	1723	0.08	DUBA2
XM_011530867	139596	1972	0.04	UPRT
XM_024449481	1397	1304	0.38	CRIP2
NM_080612	139716	4742	0.04	GAB3
XM_011531105	139716	2280	0.63	GAB3
NM_001145346	139804	3459	0.01	CXorf55
XM_005262368	139818	6915	0.31	DOCK11
NM_001302678	140	1821	0.03	ADORA3
NM_178861	140432	1380	0.04	RNF161
NM_001201583	140456	2764	0.02	ASB11
NM_001202403	140459	4516	0.15	ASB6
XM_017029286	140462	1733	0.41	ASB9
NM_001184996	140545	1872	0.09	RNF32
NM_001184997	140545	1752	0.12	RNF32
NM_001308273	140545	1947	0.08	RNF32
XM_011515813	140545	2399	0.07	RNF32
XM_017000347	140609	2881	0.03	NEK7
XM_011526463	140612	7208	0.01	ZFP28
NM_080473	140628	2620	0.75	GATAS
NM_001269055	140690	1904	0.06	CTCFL
NM_001386993	140690	3500	0.07	CTCFL
NM_001386994	140690	3497	0.06	CTCFL
NM_001386996	140690	1443	0.28	CTCFL
NM_080628	140711	2076	0.19	TLDC2
XM_011539308	140766	2756	0.09	ADAMTS14
NM_001278535	140825	1213	0.53	C20orf163
XM_005260670	140885	3880	0.36	SIRPA
NM_001323535	140890	6587	0.68	SREK1
NM_001207076	140894	1786	0.05	CNBD2
NM_001125	141	3623	0.2	ADPRH
NM_001885	1410	983	1.37	HSPB5
NM_057094	1412	708	0.09	CRYBA2
XM_017028599	1417	6584	0.01	CRYBB3
XM_011540737	142678	5433	0.23	MIB2
XM_017000360	142678	3486	0.06	MIB2
XM_017000362	142678	3579	0.42	MIB2
NM_001321519	142679	5073	0.02	DUSP19
XM_011518258	142680	2042	0.05	SLC34A3
XM_017000368	1429	1793	0.08	CRYZ
XM_011539327	143162	3854	0.01	FRMPD2
NM_001365713	143187	2544	0.09	VTI1A
XM_017010300	1432	1912	0.11	MAPK14
XM_017010303	1432	1305	0.35	MAPK14
NM_182765	143279	4862	0.13	HECTD2
NM_001330142	143379	1128	0.09	C10orf82
XM_011519902	143425	1786	0.03	SYT9
NM_001378165	143570	4664	0.07	XRRA1
NM_001378168	143570	4154	0.09	XRRA1
NM_001378174	143570	4558	0.08	XRRA1
XM_011544759	143570	4811	0.07	XRRA1
NM_001379158	1438	1805	0.85	CSF2RA
NM_001379163	1438	1496	0.13	CSF2RA
NM_001379166	1438	1626	0.04	CSF2RA
NM_001379158.1-2	1438	1805	0.85	CSF2RA
NM_001379163.1-2	1438	1496	0.13	CSF2RA
NM_001379166.1-2	1438	1626	0.04	CSF2RA
XM_011542615	143872	10256	0.01	ARHGAP42
NM_001363503	143888	4148	0.22	POGLUT3
NM_000395	1439	4853	0.01	IL5RB
NM_001258391	143903	2378	0.19	LAYN
XM_024448362	144100	5841	0.09	PLEKHA7
XM_024448368	144100	6043	0.14	PLEKHA7
NM_001144883	144165	5846	0.09	PRICKLE1
XM_005253320	144363	1242	0.14	ETFRF1
XM_017018859	144423	839	0.07	GLT1D1
NM_001282613	144453	3157	0.02	BEST3
NM_001368056	144715	2986	0.09	RAD9B
XM_011537972	144715	4841	0.06	RAD9B
NM_001177997	144717	3095	0.04	IPIP27A
NM_001350640	144811	3983	0.53	LACC1
XM_011536453	145264	1381	0.04	SERPINA12
NM_001388070	145282	6058	0.04	MIPOL1
XM_017021006	145282	6984	0.01	MIPOL1
XM_017021016	145282	2982	0.1	MIPOL1
XM_017021019	145282	7650	0.01	MIPOL1
XM_005267354	145376	1333	0.27	PPP1R36
XM_006720050	145389	1676	0.04	SLC38A6
XM_024449495	145389	1940	0.08	SLC38A6
NM_001146154	145482	2765	0.22	PTGR2
NM_001371327	145482	2555	0.01	PTGR2
NM_001371331	145482	2919	0.1	PTGR2
NM_001371332	145482	2803	0.84	PTGR2
NM_001270573	1456	4141	0.03	CSNK1G3
NM_001364145	1456	4103	0.07	CSNK1G3
NM_001284420	145748	2431	0.07	LYSMD4
NM_152449	145748	2901	0.09	LYSMD4
XM_011521244	145748	3070	0.22	LYSMD4
XM_005254166	145773	3384	0.13	FAM81A
NM_001018090	145781	4662	0.02	GCOM1
XM_017021935	145864	1951	0.36	HAPLN3
NM_001282385.2-5	1460	920	1.08	POBINDS
XM_011545748	146183	3544	0.03	OTOA
NM_170664.3-2	146183	2704	0.04	OTOA
NM_001305204	146198	752	0.09	ZFP90
NM_001305206	146198	4623	0.59	ZFP90
NM_001178020	146227	2907	0.14	BEAN1
XM_011522892	146227	3474	0.04	BEAN1
XM_024450165	146542	1501	0.2	ZNF688
XM_017022969	146547	2053	0.08	PRSS36
XM_017022971	146547	2298	0.15	PRSS36
NM_001288789	146691	5378	0.02	TOM1L2
NM_001009905	146712	2985	0.16	B3GNTL1
NM_020877	146754	14563	0.05	DNAH2
XM_024450606	146754	13743	0.07	DNAH2
NM_152908	146802	2207	0.06	SLC47A2
NM_001158261	146849	1151	0.05	CCDC42A
XM_017024231	146850	3127	0.01	PIK3R6
XM_005257081	146956	1840	0.19	EME1
XM_011524399	147011	1500	0.69	PROCA1
NM_001288614	1471	3296	0.03	CST3
XM_024450624	147138	1650	0.03	TMC8
NM_001353219	147166	2254	0.43	TRIM16L
NM_001353226	147166	845	0.15	TRIM16L
XM_005257084	147179	7434	0.07	WIPF2
NM_181534	147183	1669	0.03	ARWH3
NM_139171	147323	1018	0.05	STARD6
XM_017026301	147650	1174	0.09	SPACA6
NM_001351679	147658	5076	0.02	ZNF534
XM_017026305	147686	3740	0.13	ZNF418
XM_024451375	147719	2998	0.02	LYPD4
NM_001145303.3-10	147798	2379	0.07	TMC4
NM_001145303.3-3	147798	2379	0.07	TMC4
NM_001145303.3-4	147798	2379	0.07	TMC4
NM_001145303.3-5	147798	2379	0.07	TMC4
NM_001145303.3-6	147798	2379	0.07	TMC4
NM_001145303.3-7	147798	2379	0.07	TMC4
NM_001145303.3-9	147798	2379	0.07	TMC4
NM_144686.4-8	147798	2362	0.25	TMC4
XM_005259750	147837	1239	0.09	ZNF563
NM_001317031	147841	1379	0.47	SPC24
NM_001394318	147841	1354	0.35	SPC24
XM_017026334	147906	2695	0.11	DACT3
XM_011526507	147923	3367	0.14	ZNF420
XM_011526511	147923	1871	0.45	ZNF420
XM_024451382	147923	3936	0.03	ZNF420
XM_005258558	147949	1926	1.36	ZNF583
XM_017026351	147949	2341	0.43	ZNF583
NM_001351675	147965	1029	0.08	FAM98C
XM_011526526	147991	5980	0.16	DPY19L3
NM_033303	148	2554	0.11	ADRA1A
XM_017026369	148103	3188	0.05	ZNF599
NM_001098626	148198	2338	0.15	ZNF98
NM_001166175	1482	1850	0.08	CHNG5
NM_001321992	148268	5199	0.04	ZNF570
NM_001321993	148268	5342	0.06	ZNF570
NM_001134663	148418	1459	0.13	SAMD13
NM_001377190	1487	2618	0.04	CTBP1
NM_001377193	1487	2615	0.11	CTBP1
NM_145277	148738	1940	0.02	HJV
NM_001280799	148741	3089	0.19	ANKRD35
XM_005269568	1488	3086	0.45	CTBP2
NM_147193	148979	2809	0.24	GLIS1
NM_001010857	149018	536	0.28	LELP1
NM_001300851	149041	11102	0.81	RC3H1
NM_001322303	149111	1939	0.16	CNIH3
NM_001322305	149111	2491	0.08	CNIH3
XM_005270516	149233	2168	0.09	IL23R
NM_001136107	149281	2110	0.04	C1orf184
XM_006710381	149420	5997	0.01	PDIK1L
XM_011540799	149465	3656	0.12	CFAP57
NM_001136537	149478	2987	0.14	BTBD19
XM_017000453	149483	3038	0.49	CCDC17
XM_017000459	149499	1711	0.04	LRRC71
XM_017000462	149499	1800	0.04	LRRC71
NM_001324008	1495	2860	0.11	CTNNA1
NM_178840	149563	3039	0.04	SRARP
NM_004937	1497	4139	0.35	CTNS
XM_006721464	1497	2517	0.23	CTNS
XM_024453356	1499	3594	0.67	CTNNB1
XM_024453358	1499	3130	1.28	CTNNB1
XM_017027687	149951	821	0.34	COMMD7
XM_011528606	149986	2817	0.37	LSM14B
XM_024451842	149986	2287	0.06	LSM14B
XM_017024259	15	4252	0.03	AANAT
NM_001206884	1500	6282	0.01	CTNND1
NM_001206889	1500	6383	0.65	CTNND1
XM_011529470	150082	2308	0.05	LCA5L
XM_017028277	150082	1956	0.03	LCA5L
XM_011529472	150084	3370	0.04	IGSF5
NM_001288717	1501	5323	0.13	CTNND2
XM_017009074	1501	4061	0.2	CTNND2
NM_001100874	150159	1720	0.12	SLC9B1
NM_001386814	150209	2334	0.12	AIFM3
NM_001318315	150274	966	0.17	HSCB
XM_005261359	150274	1102	0.49	HSCB
XM_017028619	150274	1072	0.23	HSCB
NM_001304794	150290	3217	0.09	DUSP18
XM_011529920	150290	2755	0.08	DUSP18
XM_011529963	150383	871	0.07	CDPF1
NM_001329190.2-2	1504	723	0.09	CTRB1
NM_001304361	150468	4664	0.05	CKAP2L
NM_001330364	150572	4346	0.02	KMT3D
XM_017003417	150709	3332	0.21	ANKAR
XM_017003426	150763	2451	0.04	GPAT2
NM_178495	150771	4293	0.05	ITPRIPL1
NM_001384723	1508	3955	0.03	CTSB
NM_001384727	1508	3841	0.1	CTSB
NM_147781	1508	3852	0.04	CTSB
NM_147783	1508	3807	0.21	CTSB
NM_001384727.1-2	1508	3840	0.17	CTSB
NM_147781.4-2	1508	3851	0.07	CTSB
NM_001322127	150962	3777	0.13	PUS10
XM_011532573	150962	3866	0.12	PUS10
XM_024452720	150962	4075	0.15	PUS10
NM_001321507	151011	4425	0.05	SEPTIN10
XM_011510699	151011	2991	0.11	SEPTIN10
XM_006712320	151050	3265	0.07	KANSL1L
XM_011510706	151050	4088	0.01	KANSL1L
XM_011532593	151056	5030	0.02	PLB1
XM_011532609	151056	4246	0.06	PLB1
NM_001911	1511	914	0.12	CG
NM_001352809	151126	3533	0.08	ZNF385B
NM_001352815	151126	3461	0.04	ZNF385B
NM_001352817	151126	3086	0.12	ZNF385B
NM_001393567	151194	935	0.75	METTL21A
XM_005246337	151194	2500	0.28	METTL21A
NM_152523	151195	3561	0.19	CCNYL1
XM_017003451	151242	932	0.54	PPP1R1C
XM_017003453	151246	4502	0.56	SGO2
NM_001168221	151254	5702	0.01	C2CD6
XM_024452728	151254	2040	0.03	C2CD6
NM_001077194	151306	1497	0.13	GPR131
NM_001322212	151393	1491	0.17	RMDN2
NM_001330274	151525	1670	0.92	WDSUB1
NM_001330276	151525	1442	0.47	WDSUB1
NM_152528	151525	1966	0.3	WDSUB1
NM_001267050	151556	7392	0.01	GPR155
NM_001199257	151648	1426	0.11	SGO1
XM_011533385	151651	2233	0.01	EFHB
NM_001348952	151790	3494	0.01	WDR49
NM_001366158	151790	2701	0.02	WDR49
NM_001308388	151835	1744	0.06	CPNE9
XM_011533396	151903	5042	0.01	CCDC12
NM_001318028	151987	725	0.18	PPP4R2
XM_005269286	152002	6420	0.01	XXYLT1
XM_011512448	152002	3847	0.02	XXYLT1
XM_017005750	152002	6808	0.01	XXYLT1
NM_194330	152006	4997	0.69	RNF38
XM_017014296	152006	4694	0.08	RNF38
NM_001324170	152098	3051	0.07	ZCWPW2
XM_024453365	152100	784	0.67	CMC1
XM_006713001	152110	7558	0.05	NEK10
XM_011512474	152404	1497	0.18	IGSF11
NM_001207065	1525	4970	0.02	CXADR
NM_001378124	152503	5136	0.47	SH3D19
NM_001378129	152503	5065	0.22	SH3D19
XM_017007784	152519	5259	0.24	NIPAL1
NM_001350106	152559	9885	0.01	PAQR3
XM_017007786	152579	2012	0.4	SCFD2
XM_017007800	152815	3629	0.03	THAP6
XM_017007803	152926	6230	0.12	PPM1K
XM_017007804	152926	6510	0.06	PPM1K
XM_011513406	152992	3495	0.04	TRMT44
XM_011518270	153090	6815	0.07	DAB2IP
XM_011543186	153241	4319	0.41	CEP120
XM_024454376	153396	4285	0.02	TMEM161B
NM_001330421	1534	2943	0.18	CYB561
NM_001038603	153562	4423	0.31	DFNB49
NM_001244734	153562	4387	0.03	MARVD2
XM_017009114	153579	3369	0.13	BTNL9
XM_017009116	153579	3059	0.54	BTNL9
XM_024454380	153579	3580	0.16	BTNL9
XM_017009123	153657	1583	0.04	TTC23L
NM_206858	153743	2234	0.02	PPP1R2B
XM_017009129	153768	1073	0.44	PRELID2
XM_017009130	153768	7455	0.01	PRELID2
NM_001378745	1540	8668	0.19	SBS
NM_173515	154043	21078	0.01	CNKSR3
XM_017010307	154075	2135	0.17	SAMD3
NM_001271862	154197	1815	0.05	PNLDC1
NM_001134406	154661	3916	0.2	RUNDC3B
NM_001394225	154661	4060	0.05	RUNDC3B
XM_011515132	154664	17128	0.08	ABCA13
XM_011515134	154664	15935	0.15	ABCA13
XM_011515139	154664	13528	0.57	ABCA13
XM_011515147	154664	11423	0.08	ABCA13
XM_017011770	154790	1246	0.08	CLEC2L
XM_011515831	154807	5717	0.03	VKORC1L1
XM_005249950	155038	3867	0.01	IAN6
XM_005249957	155061	3972	0.19	ZNF746
NM_001284355	155185	8445	0.01	AMZ1
XM_017011775	155185	1394	0.09	AMZ1
XM_017011777	155368	1011	0.25	METTL27
NM_001198854	1558	1799	0.11	MP-12/MP-20
NM_001128925	1562	2133	0.15	CYP2C17
NM_001025161.3-6	1565	1435	0.12	CYP2D6
NM_000774	1572	1847	0.1	CYP2F1
XM_011526554	1572	1678	0.03	CYP2F1
NM_001017420	157570	3754	0.19	EFO2p
XM_017013122	157697	7026	0.01	ERICH1
XM_017013124	157697	2061	0.06	ERICH1
XM_017013125	157697	3395	0.02	ERICH1
XM_006716427	157777	5200	0.01	MCMDC2
XM_011518272	157922	7325	0.22	CAMSAP1
NM_001123378	158	4182	0.08	ADSL
NM_001386833	158135	7690	0.01	TTLL11
NM_001168339	158219	3255	0.08	TTC39B
NM_001168341	158219	3054	0.09	TTC39B
XM_024447423	158219	3403	0.1	TTC39B
XM_011518288	158248	2459	0.02	TTC16
XM_017014330	158326	7032	0.02	FREM1
NM_001007169	158399	2705	0.03	ZNF483
NM_001026213	1584	3337	0.01	CYP11B1
NM_001378211	158401	5200	0.07	SHOC1
NM_001001662	158431	4442	0.33	ZNF782
NM_001346993	158431	4166	0.71	ZNF782
NM_001346995	158431	4098	0.02	ZNF782
NM_001308050	158471	4309	0.21	PRUNE2
XM_017014346	158471	12715	0.03	PRUNE2
NM_001282607	158763	2749	0.04	ARHGAP36
NM_001267053	158787	1259	0.31	RIBC1
NM_144968	158787	1966	0.03	RIBC1
XM_005261990	158787	1126	0.32	RIBC1
XM_017029296	158866	1127	0.09	ZDHHC15
NM_001128590.4-4	1589	1911	0.09	CYP21A2
NM_001128590.4-5	1589	1911	0.09	CYP21A2
XM_006724527	159013	4152	0.02	CXorf38
XM_017029302	159013	4241	0.14	CXorf38
NM_001365744	159091	780	0.15	PABIR3
NM_001365745	159091	1449	0.29	PABIR3
NM_001388445	159091	2400	0.13	PABIR3
XM_005262383	159091	1127	0.27	PABIR3
NM_000782	1591	3278	0.05	CYP24A1
XM_024447838	159195	6934	0.44	USP54
NM_153226	159371	3485	0.15	SLC35G1
NM_001330368	160140	1261	0.1	C11orf65
XM_005271415	160140	1380	0.18	C11orf65
XM_011542642	160140	901	0.1	C11orf65
XM_011542643	160140	2376	0.06	C11orf65
XM_017017248	160140	956	0.7	C11orf65
XM_017018889	160428	7745	0.19	ALDH1L2
XM_011520588	160492	909	0.06	LMNTD1
NM_001177641	1605	5672	0.27	DAG1
NM_001177642	1605	5577	0.78	DAG1
XM_017018897	160518	9360	0.07	DENND5B
XM_017018898	160518	8460	0.04	DENND5B
XM_005268689	1606	2604	0.41	DGKA
XM_011537993	1606	2588	0.01	DGKA
XM_017018905	1606	3468	0.1	DGKA
XM_017018907	1606	2923	0.12	DGKA
NM_001271856	160622	1719	0.06	TAMALIN
NM_001350724	1607	6785	0.01	DGKB
NM_001204505	160851	17127	0.02	DGKH
NM_001348542	161145	4009	0.11	TMEM229B
NM_182526	161145	3976	0.12	TMEM229B
NM_175060	161198	2094	0.02	C14orf27
NM_001329907	161725	1841	1.46	OTUD7A
NM_152597	161835	2816	0.12	FSIP1
XM_017022982	161882	3030	0.6	ZFPM1
NM_001378564	162	4050	0.02	AP1B1
NM_001318474	162239	3160	0.15	ZFP1
XM_017022986	162239	3777	0.05	ZFP1
XM_011524436	162333	3002	0.09	MARCHF10
XM_017024273	162494	4533	0.08	RHBDL3
XM_017024276	162494	4373	0.05	RHBDL3
NM_001370549	162515	1726	0.31	SLC16A11
NM_001161426	162963	2808	0.16	ZNF610
NM_001351773	162967	6066	0.57	ZNF320
NM_001351776	162967	6253	0.45	ZNF320
NM_001351777	162967	5130	0.02	ZNF320
NM_001207009	162968	3368	0.4	ZNF497
NM_001277093	162972	1999	0.04	ZNF550
XM_017026413	163059	2883	0.15	ZNF433
XM_017026414	163071	2366	0.57	ZNF114
NM_001322919	163081	3022	0.12	ZNF567
NM_001387772	163081	2747	0.16	ZNF567
NM_001387594	163087	6883	0.04	ZNF383
XM_011526593	163131	5767	0.39	ZNF780B
XM_024451403	163131	5796	0.12	ZNF780B
NM_139284	163175	2673	0.09	LGI4
NM_001351670	163227	5592	0.07	ZNF100
NM_173531.4-2	163227	5691	0.61	ZNF100
NM_198459	163259	5637	0.15	DENND2C
NM_001144937	163479	3090	0.03	FNDC7
XM_011509249	163486	8477	0.13	DENND1B
XM_005262782	1635	1821	0.06	DCTD
XM_011531675	1635	2425	0.13	DCTD
NM_001199092	163589	2478	0.02	TDRD5
NM_001199260	163590	8319	0.45	TOR1AIP2
NM_001349934	163590	8297	0.11	TOR1AIP2
NM_001349935	163590	8432	0.17	TOR1AIP2
NM_001330313	163688	619	0.43	CAGLP
NM_001922	1638	5074	0.04	DCT
XM_005245746	164091	2761	0.59	PAQR7
NM_001105669	164118	2958	0.02	TTC24
NM_203412	164153	1505	0.07	UBL4B
XM_011529183	164312	4415	0.06	NLRR4
NM_001242887	1644	1805	0.12	DDC
NM_001242890	1644	1389	0.11	DDC
NM_205845	1646	3473	0.8	AKR1C2
XM_006724161	164633	1476	0.04	CABP7
NM_001166002	164668	1026	0.16	APOBEC3H
NM_001195053	1649	1068	0.42	C/EBPzeta
XM_017003504	165055	4647	0.03	CCDC138
NM_001321539	165186	2975	0.07	TOGARAM2
XM_005264166	165324	2371	0.13	UBXN2A
XM_005264168	165324	2508	0.09	UBXN2A
NM_001258027	165530	2301	0.25	CLEC4F
XM_011532638	165530	2615	0.14	CLEC4F
NM_001257191	1656	6149	0.02	DDX6
XM_017005793	165679	3459	0.05	SPTSSB
NM_001349240	1657	11078	1.91	DMXL1
XM_011543214	1657	10371	0.05	DMXL1
XM_017009143	1657	11039	0.25	DMXL1
NM_001351377	165904	2597	0.01	Xin
XM_006722664	166	1881	0.28	TLE5
XM_011531679	166378	10827	0.01	SPATA5
XM_024453915	166614	2443	0.2	DCLK2
XM_011531686	166785	4939	0.07	MMAA
XM_005247951	166793	1637	0.76	ZBTB49
NM_177532	166824	5882	0.09	RASSF6
XM_011531688	166824	5992	0.02	RASSF6
XM_024453917	166824	5813	0.03	RASSF6
NM_001136258	166929	6149	0.12	SGMS2
NM_001349548	167153	4876	0.17	TENT2
NM_001388101	167153	5118	0.07	TENT2
NM_001388106	167153	4905	0.05	TENT2
NM_001388108	167153	4781	0.39	TENT2
NM_001388109	167153	4940	0.04	TENT2
NM_001388122	167153	4893	0.12	TENT2
NM_001388125	167153	4994	0.08	TENT2
NM_001388130	167153	5085	0.18	TENT2
NM_001388131	167153	5010	0.01	TENT2
NM_001388132	167153	4998	0.03	TENT2
NM_001388134	167153	4718	0.07	TENT2
NM_173797	167153	4859	0.4	TENT2
XM_011543230	167153	1819	0.24	TENT2
XM_011543236	167555	1469	0.18	FAM151B
NM_001170423	167681	2549	0.23	C6orf158
XM_017011797	168417	1528	0.06	ZNF679
NM_152627	168448	2908	0.05	CDC14C
XM_005249959	168544	2454	1.41	ZNF467
XM_011515857	168544	3921	0.02	ZNF467
NM_004403	1687	2414	0.52	GSDME
NM_194294	169355	2599	0.04	IDO2
XM_005251386	169792	7210	0.02	GLIS3
NM_003448	169841	2377	0.25	ZNF169
NM_001297563	170082	3251	0.18	TCEANC
XM_017029318	170082	3163	0.3	TCEANC
NM_001114397	170506	6681	0.05	DHX36
NM_130769	170589	752	0.08	A2
NM_001134870.2-7	170954	2844	0.09	PPP1R18
NM_001319127	170959	13974	0.01	ZNF431
NM_001393552	170961	3933	0.31	ANKRD24
NM_001393985	170961	3838	0.05	ANKRD24
XM_017026438	170961	4192	0.11	ANKRD24
NM_001385750	171017	3575	0.01	ZNF384
NM_001385767	171017	4091	0.02	ZNF384
NM_001385771	171017	3155	0.27	ZNF384
NM_001385774	171017	3998	0.06	ZNF384
NM_001385783	171017	3502	0.09	ZNF384
NM_001385793	171017	3237	0.1	ZNF384
NM_001385801	171017	2851	0.11	ZNF384
XM_011520919	171017	3370	0.76	ZNF384
NM_001393357	171425	1739	0.53	CLYBL
NM_001393359	171425	1201	0.27	CLYBL
XM_017028641	171568	2011	0.23	POLR3H
XM_017025574	171586	2228	0.46	ABHD3
NM_080916	1716	1075	1.3	DGUOK
NM_007326	1727	2922	0.36	CYB5R3
NM_001324316	1733	1517	0.03	DIO1
NM_000793	1734	6374	0.23	DIOII
NM_001362	1735	2102	0.02	5DIII
NM_001372031	1737	3896	0.2	DLAT
NM_001372037	1737	3751	0.19	DLAT
NM_001372039	1737	3563	0.27	DLAT
NM_001366206	1739	4917	0.45	DLG1
XM_017005801	1739	4964	2.05	DLG1
XM_017005821	1739	7322	0.28	DLG1
NM_001142699	1740	7959	0.21	DLG2
NM_001377973	1740	7580	0.01	DLG2
XM_017017268	1740	7756	0.01	DLG2
XM_017017280	1740	8279	0.02	DLG2
XM_017017289	1740	7553	0.01	DLG2
XM_024448378	1740	9173	0.03	DLG2
XM_005262248	1741	4675	2.76	SAP102
NM_001128827	1742	6167	0.07	DLG4
XM_011523702	1742	2990	1.2	DLG4
NM_001934	1748	1763	0.04	DLX8
NM_001171988	175	2007	0.45	AGA
NM_004406	1755	5713	0.06	DMBT1
XM_011545468	1756	11474	0.03	DMD
NM_001005336	1759	3254	7.93	DNM1
XM_011521314	176	8726	0.06	ACAN
NM_004409	1760	2799	1.92	DMPK
XM_024447434	1761	1596	0.03	DMRT1
XM_005248262	1767	15656	0.05	DNAH5
XM_017009177	1767	15236	0.06	DNAH5
XM_017009183	1767	10853	0.07	DNAH5
XM_024454388	1767	18329	0.01	DNAH5
XM_011532657	1768	11556	0.05	DNAH6
XM_011532660	1768	7073	0.16	DNAH6
XM_011514320	1769	14413	0.01	DNAH8
XM_017010327	1769	8817	0.01	DNAH8
NM_001206954	177	1233	0.05	AGER
NM_001206966	177	1277	0.06	AGER
NM_001206954.2-3	177	1233	0.05	AGER
NM_001206954.2-4	177	1233	0.05	AGER
NM_001206954.2-6	177	1233	0.05	AGER
NM_001206954.2-7	177	1233	0.05	AGER
NM_001206966.2-3	177	1277	0.06	AGER
NM_001206966.2-4	177	1277	0.06	AGER
NM_001206966.2-6	177	1277	0.06	AGER
NM_001206966.2-7	177	1277	0.06	AGER
XM_017024295	1770	7734	0.01	DNAH9
XM_005252378	1787	2721	0.08	TRDMT1
XM_017015806	1787	10010	0.03	TRDMT1
XM_017015809	1787	9985	0.01	TRDMT1
XM_017015812	1787	9725	0.02	TRDMT1
NM_175629	1788	4395	0.2	DNMT3A
XM_005264175	1788	4244	0.12	DNMT3A
XM_011532662	1788	4245	0.12	DNMT3A
NM_001207056	1789	3859	0.06	DNMT3B
NM_001377556	1793	6582	0.18	DOCK1
NM_001371205.1-3	1797	1527	0.06	DXO
NM_005510.4-3	1797	1469	0.32	DXO
NM_001127448	18	4906	0.07	ABAT
NM_001386611	18	4668	0.09	ABAT
NM_001319169	1802	2242	0.11	DPH2
XM_017011812	1804	3912	0.01	DPP6
XM_005270562	1806	4232	0.67	DPYD
NM_000111	1811	2882	0.02	SLC26A3
NM_004948	1823	4271	0.06	DSC1
NM_203417	1827	2318	0.09	RCAN1
NM_203418	1827	2309	0.25	RCAN1
XM_011525850	1830	5558	0.38	CDHF6
XM_005262102	1831	2098	0.72	TSC22D3
NM_001386753	1837	3728	1.05	DTNA
NM_001386768	1837	6488	0.1	DTNA
NM_001386774	1837	4330	0.08	DTNA
XM_024451096	1837	3919	0.04	DTNA
NM_001320936	1838	2808	0.04	DTNB
NM_001351382	1838	2273	0.08	DTNB
NM_001351389	1838	3244	0.03	DTNB
NM_001351391	1838	2138	0.29	DTNB
NM_001351392	1838	2187	0.1	DTNB
NM_183360	1838	2363	0.38	DTNB
NM_001320902	1841	922	0.86	DTYMK
XM_006723977	1859	5411	0.12	DYRK1A
NM_001385624	186	2802	0.02	MRX88
NM_001257988	1890	1694	0.38	MTDPS1
XM_024451409	1891	1399	0.72	ECH1
NM_001349096	1894	4386	0.31	ECT2
NM_001005612	1896	5220	0.03	HED1
XM_017029336	1896	5220	0.02	XLHED
NM_001351402	1902	3666	0.25	LPAR1
NM_001387511	1902	3815	0.13	LPAR1
NM_003991	1910	2524	0.14	EDNRB
XM_017018958	1911	4575	0.63	PHC1
NM_001385123	1912	3267	0.13	PHC2
XM_005270575	192669	8622	0.29	AGO3
XM_017021989	192683	1312	0.31	SCAMP5
XM_005250820	1936	2020	0.84	EEF1D
XM_006716519	1936	2017	0.06	EEF1D
XM_006716520	1936	1948	1.37	EEF1D
XM_011516906	1936	3039	0.05	EEF1D
XM_017013172	1936	2258	0.44	EEF1D
XM_024447089	1936	6843	0.02	EEF1D
XM_011509258	1939	1616	0.07	EIF2D
XM_017026450	1943	2832	0.05	LERK-6
XM_011543251	1946	6661	0.03	EFNA5
XM_017009205	1946	6424	0.02	EFNA5
XM_017000533	1953	7605	0.03	MEGF6
NM_201282	1956	2254	0.55	EGFR
NM_001136179	1959	2879	0.33	EGR2
NM_001321037	1959	2696	0.63	EGR2
NM_001318166	196051	3333	0.09	PLPP4
XM_024448382	196074	3687	0.19	METTL15
XM_011538019	196385	10942	0.05	DNAH10
XM_017018961	196385	14034	0.08	DNAH10
XM_005268700	196403	2386	0.08	DTX3
XM_011538022	196403	2608	0.07	DTX3
NM_001289029	196483	2214	0.41	FAM86A
NM_001244015	196500	2418	0.57	PIANP
XM_017015825	196740	6561	0.01	VSTM4
NM_152644	196792	728	1.16	FAM24B
NM_139247	196883	3405	0.13	ADCY4
NM_139247.4-2	196883	3405	0.13	ADCY4
XM_017000537	1969	2143	0.77	ECK
XM_005254219	196951	1834	0.16	FAM227B
XM_006720423	196951	2123	0.11	FAM227B
XM_017021990	196951	1905	0.03	FAM227B
XM_017021993	196951	3226	0.04	FAM227B
NM_001012642	196996	3284	0.17	GRAMD2A
XM_011521327	196996	3399	0.1	GRAMD2A
XM_011521331	196996	3227	0.12	GRAMD2A
NM_001278562	197021	2522	0.02	LCTL
NM_001387263	197135	2410	0.08	PATL2
XM_011522931	197258	3099	0.56	FCSK
XM_011522936	197259	1407	0.15	MLKL
NM_182531	197320	11108	0.01	ZNF778
XM_005256293	197322	2277	2.03	ACSF3
XM_017023031	197358	6498	0.01	NLRC3
XM_017023042	197370	1560	0.2	NSMCE1
XM_011523711	1984	1487	0.1	EIF5A
XM_011523713	1984	1902	0.07	EIF5A
XM_024450632	1984	1399	0.13	EIF5A
XM_005260200	198437	715	0.14	LKAAEAR1
XM_024451849	198437	803	0.32	LKAAEAR1
NM_001972	1991	909	0.06	ELA2
NM_001972.4-2	1991	909	0.06	HNE
XM_006713526	199221	3073	0.1	DZIP1L
NM_001366900	199223	4212	0.72	TTC21A
XM_005264922	199223	4290	0.22	TTC21A
NM_001351457	1993	4074	0.01	ELAVL2
NM_001351473	1993	3915	0.02	ELAVL2
NM_001351478	1993	3876	0.15	ELAVL2
NM_001385694	1993	3927	0.19	ELAVL2
NM_032281	1995	4721	0.06	ELAVL3
NM_001290085	199692	2799	0.12	ZNF627
NM_001369824	199746	586	0.17	U2AF1L4
XM_011527786	199786	3450	0.05	NIBAN3
XM_011527787	199786	3492	0.03	NIBAN3
XM_011531714	1998	2387	0.29	ELF2
XM_024453920	1998	3247	0.16	ELF2
XM_024453925	1998	3449	0.26	ELF2
NM_001305242	199857	9412	0.04	ALG14
XM_005270582	199857	2150	0.03	ALG14
NM_001143915	199870	3339	0.02	FAM76A
XM_006710417	199953	3811	0.1	TMEM201
XM_024453856	199974	1861	0.04	CYP4Z1
NM_001282673	199990	1530	3.01	FAAP20
XM_017000554	199990	1528	0.23	FAAP20
XM_017000556	199990	1813	0.09	FAAP20
XM_006719056	2	4982	0.09	A2M
NM_001353655	200008	2074	0.05	CDCP2
XM_017000560	200035	1294	0.07	NUDT17
XM_011540931	200081	4719	0.01	TXLNA
XM_011540932	200081	4556	0.1	TXLNA
NM_001195812	200150	8243	0.01	PLD5
XM_006710426	200162	6815	0.12	SPAG17
XM_005244949	200186	2548	0.87	CRTC2
XM_017000576	200186	2429	0.69	CRTC2
NM_001310327	200205	7515	0.04	SPG74
XM_011510772	200403	4571	0.02	VWA3B
XM_017003565	200407	2645	0.07	CREG2
XM_011532683	200424	12265	0.04	TET3
XM_024452747	200424	8999	0.16	TET3
NM_001278918	2006	3076	0.01	ELN
NM_001102659	200726	1223	0.04	FAM237A
XM_017005848	200844	2558	0.35	CFAP20DC
NM_139248	200879	4001	1.7	LAH2
XM_011512531	200879	3340	0.73	mPA-PLA1
XM_011512533	200894	3426	0.25	ARL13B
XM_011512534	200894	3744	0.23	ARL13B
NM_182537	200909	1459	0.03	HTR3D
NM_001282506	200958	2493	3.12	MUC20
XM_011544792	2011	4575	0.07	MARK2
NM_001353128	201134	3321	0.1	CEP112
XM_005257126	201134	2187	0.16	CEP112
XM_017024311	201176	4651	0.07	ARHGAP27
NM_001392016	201181	2858	0.18	ZNF385C
XM_024450638	201229	2861	0.02	LYRM9
NM_001330536	201254	896	0.74	CENPX
XM_017024327	201254	1021	0.47	CENPX
XM_011524496	201266	1042	1.46	SLC39A11
XM_017024333	201266	2719	0.25	SLC39A11
XM_017024335	201266	2587	0.07	SLC39A11
XM_017024338	201266	1236	0.91	SLC39A11
XM_011524501	201292	1348	0.51	TRIM65
XM_011524509	201299	2039	0.04	RDM1
XM_011523724	201305	1778	0.24	SPNS3
XM_017024345	201305	1333	0.03	SPNS3
NM_001142958	201456	1675	0.28	FBXO15
XM_011525858	201456	3502	0.01	FBXO15
XM_017025604	201456	6415	0.01	FBXO15
XM_005258229	201501	4478	0.13	ZBTB7C
NM_152677	201516	2238	0.02	ZSCAN4
NM_001329787	201562	4160	0.1	HACD2
XM_024453387	201562	3886	0.05	HACD2
XM_017005864	201627	4893	0.32	DENND6A
XM_017017312	2017	1310	0.26	CTTN
NM_004098	2018	2595	0.02	EMX2
NM_001317896	201895	6397	0.14	SMIM14
NM_001345895	201973	2161	0.29	PRIMPOL
NM_001345896	201973	2158	0.06	PRIMPOL
XM_017007867	201973	2528	0.28	PRIMPOL
XM_024453934	201973	1626	0.03	PRIMPOL
NM_153365	202018	4521	0.92	TAPT1
XM_011543252	202051	2203	0.2	SPATA24
NM_001161429	202151	4700	0.04	RANBP3L
XM_006714570	202243	2024	0.07	CCDC125
XM_017009206	202243	3917	0.03	CCDC125
XM_017009208	202243	2079	0.36	CCDC125
NM_001287740	202374	4913	0.29	STK32A
XM_017010342	202559	1268	0.44	KHDRBS2
NM_001976	2027	1495	0.35	ENO3
XM_011516907	203054	2706	0.04	ADCK5
NM_001363740	203062	1908	0.04	TSNARE1
NM_145003	203062	1905	0.36	TSNARE1
XM_011516914	203062	4198	0.02	TSNARE1
XM_011516922	203062	3022	0.03	TSNARE1
XM_011516923	203062	4426	0.01	TSNARE1
XM_017013179	203062	2705	0.02	TSNARE1
NM_001293214	203068	2383	0.02	TUBB
NM_001293213.2-7	203068	1910	0.08	TUBB
NM_001293214.2-2	203068	2383	0.02	TUBB
NM_001293214.2-3	203068	2383	0.02	TUBB
NM_001293214.2-4	203068	2383	0.02	TUBB
NM_001293214.2-5	203068	2383	0.02	TUBB
NM_001293214.2-6	203068	2383	0.02	TUBB
NM_001293214.2-7	203068	2384	0.01	TUBB
NM_001293214.2-8	203068	2383	0.02	TUBB
XM_017013183	203102	2481	0.06	ADAM32
XM_017013188	203102	1638	0.06	ADAM32
XM_024447093	203102	2002	0.23	ADAM32
XM_005251399	203238	6240	0.04	CCDC171
NM_001184942	203259	3609	0.23	FAM219A
NM_001287008	203328	1007	0.31	SUSD3
XM_017029340	203427	1714	0.09	SLC25A43
XM_005245760	2035	6077	0.06	EPB41
XM_005245763	2035	5984	0.05	EPB41
XM_005245770	2035	5861	0.29	EPB41
XM_006710439	2035	6062	0.06	EPB41
XM_011540965	2035	7783	0.01	EPB41
XM_011528685	2036	5708	0.15	EPB41L1
XM_017027715	2036	6080	1.8	EPB41L1
XM_017027717	2036	6265	0.12	EPB41L1
NM_001350311	2037	3606	0.08	EPB41L2
NM_001350312	2037	3619	0.07	EPB41L2
XM_011521353	2038	2374	0.02	EPB42
NM_001323382	2039	2612	0.22	DMTN
XM_017007881	2044	4030	0.09	EPHA5
NM_001376468	2045	2843	0.06	EPHA7
NM_017449	2048	11035	0.01	EPHB2
NM_001385451	204801	3690	0.07	PYPAF7
XM_011540977	204851	7774	0.2	HIPK1
XM_017000608	204962	3918	1.71	SLC44A5
NM_001378428	2052	1753	0.1	EPHX1
NM_001378429	2052	1587	0.33	EPHX1
NM_001256483	2053	2691	0.1	EPHX2
XM_017018981	2054	2440	0.05	STX2
XM_005266022	2055	1489	0.15	CLN8
XM_011534745	2055	1311	0.4	CLN8
XM_017005872	205717	13520	0.91	USF3
XM_017009216	206358	5675	0.89	SLC36A1
XM_024446001	206358	1610	0.15	SLC36A1
NM_001289937	2064	4304	0.12	NGL
NM_001382804	2064	3729	0.17	ERBB2
NM_001382806	2064	3519	0.07	ERBB2
NM_001042599	2066	11875	0.08	ERBB4
XM_017003578	2066	11955	0.07	ERBB4
NM_001369408	2067	1911	0.13	ERCC1
NM_001382432	207	3006	0.29	AKT1
XM_017010371	2070	8801	0.25	EYA4
NM_001301035	2077	2620	0.97	ERF
NM_001308402	2077	2579	1.59	ERF
NM_001243432	2078	1600	0.08	ERG
NM_182918	2078	4904	0.01	ERG
XM_011526618	208	4482	0.09	AKT2
XM_011526619	208	4451	0.6	AKT2
XM_011534954	2098	1163	0.38	ESD
NM_000125	2099	6327	0.12	ESR1
NM_001291241	2099	6279	0.04	ESR1
XM_006715375	2099	3941	0.03	ESR1
NM_001271877	2100	1518	0.01	ESR2
XM_017021083	2100	3865	0.03	ESR2
XM_024449509	2103	2825	0.02	ESRRB
NM_001243510	2104	5255	0.05	ESRRG
NM_001350123	2104	5332	0.03	ESRRG
XM_017000626	2104	5437	0.02	ESRRG
XM_011542650	2113	5730	0.03	ETS1
XM_011515168	2115	4456	2.37	ETV1
XM_024446679	2115	4657	0.08	ETV1
NM_001105078	2122	4810	0.06	MECOM
NM_001164000	2122	5469	0.01	MECOM
NM_001366467	2122	5499	0.01	MECOM
NM_001366474	2122	4497	0.21	MECOM
NM_004991	2122	5462	0.13	MECOM
NM_001304519	2128	2803	0.1	EVX1
XM_017028656	2130	2265	0.08	EWSR1
NM_001178083	2132	10067	0.05	EXT2
XM_005245779	2134	3896	0.05	EXTL1
NM_001261440	2135	2822	0.41	EXTL2
XM_024447095	2137	6175	0.05	EXTL3
XM_024447096	2137	6173	2.32	EXTL3
NM_001288575	2138	4081	0.04	EYA1
XM_024453995	2140	2399	0.18	EYA3
XM_011515898	2146	2795	0.42	EZH2
XM_017009223	2150	2767	0.7	F2RL1
NM_001267554	2155	2877	0.02	F7
NM_004102	2170	1097	0.19	M-FABP
NM_173175	2185	3941	0.09	PTK2B
XM_011544442	2185	4057	0.33	PTK2B
XM_017029355	2187	4622	0.02	FANCB
NM_001291807	2191	2621	0.49	FAP
XM_006719771	219402	1085	0.36	MTIF3
XM_017020417	219402	943	5.04	MTIF3
NM_001001952	219438	942	0.06	OR11-143
NM_001005245	219487	918	0.06	OR11-199
NM_001004730	219493	933	0.18	OR5AR1
NM_001366907	219621	1735	0.03	CABCOCO1
NM_001270383	219670	3337	0.01	ENKUR
XM_005252381	219681	3572	0.07	ARMC3
XM_017015835	219699	4297	0.05	UNC5B
XM_005269606	219738	1354	0.1	FAM241B
NM_001329649	219749	4216	0.34	ZNF25
NM_001329650	219749	4586	0.09	ZNF25
NM_001329653	219749	4693	0.1	ZNF25
NM_001329656	219749	4496	0.15	ZNF25
NM_001329661	219749	4346	0.09	ZNF25
NM_001282853	219771	5131	0.11	CCNY
XM_017017321	219844	1775	0.09	HYLS1
NM_001258238	219854	3759	0.12	TMEM218
NM_001387255	219854	3807	0.18	TMEM218
NM_001005198	219865	1566	0.03	OR11-298
NM_001005187	219874	972	0.06	OR11-277
NM_001130047	219899	5025	0.85	LRRC35
NM_152717	219995	1674	0.03	MS4A15
NM_001271698	22	4514	0.25	ABCB7
XM_011544836	220042	3382	2.55	DDIAS
NM_001306135	220107	1121	0.05	DLEU7
XM_005264205	2202	2846	0.24	MTLV
XM_011534993	220416	1567	0.15	LRRC63
XM_017020424	220416	5637	0.01	LRRC63
XM_017020431	220416	1361	0.04	LRRC63
XM_005266650	220441	9010	0.16	RNF152
NM_001363751	220869	1605	0.4	CBWD5
XM_017014455	220869	1499	0.12	CBWD5
XM_017014461	220869	1808	0.42	CBWD5
NM_001378810	2209	1057	0.1	FCGR1A
XM_017015880	220929	2173	0.07	ZNF438
NM_001347852	220965	2129	0.12	FAM13C
XM_011539492	220972	6173	0.05	MARCHF8
NM_145313	221002	3382	0.03	RASGEF1A
XM_017015896	221035	8145	0.01	REEP3
XM_017015897	221037	8274	0.59	JMJD1C
XM_017015898	221037	8467	0.4	JMJD1C
NM_152725	221074	2611	0.03	SLC39A12
XM_011519383	221078	2211	0.04	NSUN6
XM_011519386	221078	1938	0.56	NSUN6
NM_153023	221178	6690	0.05	SPATA13
XM_017000666	2212	1272	0.12	FCGR2A
NM_145024.3-2	221223	2027	0.07	CES5A
XM_011535554	221264	6886	0.05	AK9
NM_001394477	2213	2133	0.08	FCGR2B
XM_017000670	2213	1988	0.22	FCGR2B
XM_011535564	221301	3595	0.01	CALHM4
NM_001361191	221302	1593	0.18	ZUP1
XM_011514346	221336	2359	0.05	BEND6
XM_017010407	221336	2541	0.46	BEND6
NM_000569	2214	2100	0.02	FCGRIII
XM_005248901	221421	1029	0.19	RSPH9
NM_001271882	221424	1090	0.07	LRRC73
NM_001329684	221443	3443	0.02	OARD1
NM_001329691	221443	3071	0.41	OARD1
XM_011514361	221458	1686	0.03	KIF6
NM_001371555	221468	1469	0.18	TMEM217
XM_011514370	221468	905	0.15	TMEM217
NM_001286636	221477	6941	0.14	C6orf89
NM_181842	221527	1963	2.06	Bat9
NM_181842.3-2	221527	1963	2.06	D6S59E
NM_181842.3-3	221527	1963	2.06	G10
XM_017010443	221656	4511	0.07	KDM1B
XM_005248932	221662	2586	0.03	RBM24
NM_001350985	221785	4370	0.21	ZSCAN25
NM_001351498	2218	7394	0.46	FKTN
XM_017014475	2218	1369	0.12	FKTN
NM_001350626	221927	2959	0.37	NEDCAS
NM_001079653	221935	3113	0.06	SDK1
XM_017011840	221935	5204	0.04	SDK1
NM_001303062	222068	2517	0.26	TMED4
XM_011515198	222171	2481	0.04	PRR15
NM_001287743.2-2	2222	2447	0.4	FDFT1
XM_017011844	222223	5520	0.2	ELAPOR2
NM_001287150	222235	2810	0.28	FBXL13
NM_152750	222256	6448	0.03	CDHR3
XM_006715905	222256	6069	0.05	CDHR3
XM_011519402	222389	3786	0.09	BEND7
XM_024454076	2224	1247	0.25	FDPS
XM_011514394	222584	3818	2.6	FAM83B
XM_011514395	222584	4807	0.04	FAM83B
XM_011514400	222659	1781	0.03	PXT1
XM_011514404	222663	7476	0.12	SCUBE3
NM_001007531	222698	1662	0.06	C6orf194
XM_011514416	222826	2396	0.04	FAM217A
NM_001040661	222962	5717	0.03	PMAT
NM_001384900	223117	6772	0.55	SEMA3D
NM_001308028	2241	11712	0.02	FER
XM_017009232	2241	11805	0.01	FER
NM_005247	2248	1540	0.06	HBGF-3
NM_020996	2251	945	0.06	HST2
NM_006119	2253	1082	1	FGF-8
NM_033165	2253	1049	0.24	KAL6
NM_001321937	2259	994	0.05	FGF14
XM_011544444	2260	3982	1.37	FGFR1
XM_006713869	2261	4312	0.36	FGFR3
NM_001144914	2263	3807	0.17	FGFR2
NM_001144915	2263	3692	0.16	FGFR2
NM_021870	2266	2072	0.14	FGG
NM_001318894	2274	1767	0.13	FHL2
NM_001318897	2274	4375	0.02	FHL2
XM_017027722	22803	2352	0.4	XRN2
XM_011510817	22807	9276	0.05	IKZF2
NM_012068	22809	2070	0.25	ATF5
NM_001320821	22821	4669	0.08	RASA3
NM_001320821.2-2	22821	4669	0.08	RASA3
NM_001271098	22827	1865	5.13	PUF60
NM_001271100	22827	1839	2.22	PUF60
NM_001286194	22828	4845	0.89	SCAF8
XM_005248674	22832	5263	0.1	CEP162
NM_001320667	22835	6105	0.11	ZFP30
NM_001278458	22837	9492	0.01	COBLL1
XM_024451855	22839	3067	0.1	DLGAP4
XM_017024359	22843	7500	0.02	PPM1E
XM_024450657	22843	7302	0.05	PPM1E
NM_001371225	22844	4987	0.48	FRMPD1
XM_017021088	22846	5059	0.06	VASH1
XM_024447894	22849	4517	0.15	CPEB3
XM_011525883	22850	5102	0.73	ADNP2
XM_017026476	22859	8119	0.06	ADGRL1
NM_001370360	2286	832	0.14	PPIase
NM_001370363	2286	589	1.12	FKBP2
NM_001370367	2286	539	0.68	FKBP2
NM_014922	22861	5478	0.09	DEFCAP-L/S
NM_033007	22861	5388	0.02	NAC
XM_011534997	22862	5814	0.14	FNDC3A
XM_011536563	22863	4447	0.13	ATG14
NM_001330123	22864	4339	0.15	R3HDM2
NM_001351211	22864	4435	0.42	R3HDM2
NM_001351218	22864	4315	3.45	R3HDM2
XM_017019008	22864	4084	0.53	R3HDM2
XM_017019020	22864	3955	2.03	R3HDM2
NM_001318810	22865	4937	0.06	SLITRK3
XM_011509298	22874	7824	0.03	PLEKHA6
XM_011539529	22876	4738	0.06	INPP5F
XM_005258235	22878	4361	0.32	TRAPPC8
XM_017010515	22881	5597	0.22	ANKRD6
XM_005270632	22887	5119	0.26	FOXJ3
XM_006710459	22887	5018	0.02	FOXJ3
NM_001267584	22888	4295	0.17	RNF37
NM_014950	22890	3926	0.19	ZBTB1
NM_014954	22895	4578	0.04	RPH3A
XM_017017366	22897	7447	0.05	CEP164
XM_017017375	22897	7367	0.07	CEP164
XM_011523737	22899	3241	0.01	ARHGEF15
NM_001351787	22900	2514	0.08	CARD8
XM_006723092	22900	3330	0.07	CARD8
XM_017026483	22900	3070	0.16	CARD8
XM_017026484	22900	5446	0.07	CARD8
XM_011531754	22902	2068	2.76	RUFY3
XM_017007892	22902	3710	0.02	RUFY3
NM_001042646	22906	5128	0.96	TRAK1
XM_005264963	22906	3445	0.03	TRAK1
XM_006713030	22906	2116	1.75	TRAK1
XM_011533495	22907	3960	0.75	DHX30
[truncated: 6,905 more rows]
